# Supplementary material for: Understanding the interactions of genotype with environment and management (G×E×M) to enhance maize productivity in Conservation Agriculture systems of Malawi
Source: PLoS One. 2024 Apr 29;19(4):e0298009. doi: 10.1371/journal.pone.0298009 (PMC11057976; doi:10.1371/journal.pone.0298009)
Supplement: S1 Raw data — (CSV) [file pone.0298009.s006.csv]

Year	District	Village	Env	District No.	Community No.	Years of CA	Farmer	Sites/year	Growth strategy	Plot No.	Management	Genotype	Biomass	Grain	Rainfall
2014	Salima	Chinguluwe	Chin_2014	5	12	5	1	48	sole crop	2	DSMR	DKC 80-53	5251	3728	804
2014	Salima	Chinguluwe	Chin_2014	5	12	5	2	49	sole crop	2	DSMR	DKC 80-53	5177	3888	804
2014	Salima	Chinguluwe	Chin_2014	5	12	5	3	50	sole crop	2	DSMR	DKC 80-53	4478	3262	804
2014	Salima	Chinguluwe	Chin_2014	5	12	5	4	51	sole crop	2	DSMR	DKC 80-53	3821	2431	804
2014	Salima	Chinguluwe	Chin_2014	5	12	2	5	52	sole crop	2	DSMR	DKC 80-53	4006	2229	804
2014	Salima	Chinguluwe	Chin_2014	5	12	5	6	53	sole crop	2	DSMR	DKC 80-53	5868	4500	804
2014	Salima	Chinguluwe	Chin_2014	5	12	5	1	48	intercropped	3	DSMIR	DKC 80-53	2699	2614	804
2014	Salima	Chinguluwe	Chin_2014	5	12	5	2	49	intercropped	3	DSMIR	DKC 80-53	4099	2617	804
2014	Salima	Chinguluwe	Chin_2014	5	12	5	3	50	intercropped	3	DSMIR	DKC 80-53	5595	4463	804
2014	Salima	Chinguluwe	Chin_2014	5	12	5	4	51	intercropped	3	DSMIR	DKC 80-53	3802	2389	804
2014	Salima	Chinguluwe	Chin_2014	5	12	2	5	52	intercropped	3	DSMIR	DKC 80-53	5944	3837	804
2014	Salima	Chinguluwe	Chin_2014	5	12	5	6	53	intercropped	3	DSMIR	DKC 80-53	4859	2770	804
2014	Salima	Chinguluwe	Chin_2014	5	12	5	1	48	sole crop	1	CPMR	DKC 80-53	2662	1548	804
2014	Salima	Chinguluwe	Chin_2014	5	12	5	2	49	sole crop	1	CPMR	DKC 80-53	3885	3596	804
2014	Salima	Chinguluwe	Chin_2014	5	12	5	3	50	sole crop	1	CPMR	DKC 80-53	1580	988	804
2014	Salima	Chinguluwe	Chin_2014	5	12	5	4	51	sole crop	1	CPMR	DKC 80-53	3150	2512	804
2014	Salima	Chinguluwe	Chin_2014	5	12	2	5	52	sole crop	1	CPMR	DKC 80-53	3468	2358	804
2014	Salima	Chinguluwe	Chin_2014	5	12	5	6	53	sole crop	1	CPMR	DKC 80-53	6220	4853	804
2015	Salima	Chinguluwe	Chin_2015	5	12	6	1	43	sole crop	2	DSMR	DKC 80-53	4200	2566	1097
2015	Salima	Chinguluwe	Chin_2015	5	12	6	2	44	sole crop	2	DSMR	DKC 80-53	4288	3055	1097
2015	Salima	Chinguluwe	Chin_2015	5	12	6	3	45	sole crop	2	DSMR	DKC 80-53	2011	2319	1097
2015	Salima	Chinguluwe	Chin_2015	5	12	6	4	46	sole crop	2	DSMR	DKC 80-53	4222	2991	1097
2015	Salima	Chinguluwe	Chin_2015	5	12	1	5	47	sole crop	2	DSMR	DKC 80-53	3475	1418	1097
2015	Salima	Chinguluwe	Chin_2015	5	12	6	6	48	sole crop	2	DSMR	DKC 80-53	3335	3429	1097
2015	Salima	Chinguluwe	Chin_2015	5	12	6	1	43	intercropped	3	DSMIR	DKC 80-53	3268	2439	1097
2015	Salima	Chinguluwe	Chin_2015	5	12	6	2	44	intercropped	3	DSMIR	DKC 80-53	4910	2819	1097
2015	Salima	Chinguluwe	Chin_2015	5	12	6	3	45	intercropped	3	DSMIR	DKC 80-53	1607	1290	1097
2015	Salima	Chinguluwe	Chin_2015	5	12	6	4	46	intercropped	3	DSMIR	DKC 80-53	3827	2436	1097
2015	Salima	Chinguluwe	Chin_2015	5	12	1	5	47	intercropped	3	DSMIR	DKC 80-53	5377	3578	1097
2015	Salima	Chinguluwe	Chin_2015	5	12	6	6	48	intercropped	3	DSMIR	DKC 80-53	8991	4050	1097
2015	Salima	Chinguluwe	Chin_2015	5	12	6	1	43	sole crop	1	CPMR	DKC 80-53	2385	1620	1097
2015	Salima	Chinguluwe	Chin_2015	5	12	6	2	44	sole crop	1	CPMR	DKC 80-53	3094	1937	1097
2015	Salima	Chinguluwe	Chin_2015	5	12	6	3	45	sole crop	1	CPMR	DKC 80-53	2260	1887	1097
2015	Salima	Chinguluwe	Chin_2015	5	12	6	4	46	sole crop	1	CPMR	DKC 80-53	2926	2441	1097
2015	Salima	Chinguluwe	Chin_2015	5	12	1	5	47	sole crop	1	CPMR	DKC 80-53	3882	2410	1097
2015	Salima	Chinguluwe	Chin_2015	5	12	6	6	48	sole crop	1	CPMR	DKC 80-53	4950	3530	1097
2016	Salima	Chinguluwe	Chin_2016	5	12	7	1	19	sole crop	2	DSMR	DKC 80-53	3153	3812	418
2016	Salima	Chinguluwe	Chin_2016	5	12	7	2	20	sole crop	2	DSMR	DKC 80-53	2235	2838	418
2016	Salima	Chinguluwe	Chin_2016	5	12	7	3	21	sole crop	2	DSMR	DKC 80-53	5523	2348	418
2016	Salima	Chinguluwe	Chin_2016	5	12	7	4	22	sole crop	2	DSMR	DKC 80-53	3506	3463	418
2016	Salima	Chinguluwe	Chin_2016	5	12	2	5	23	sole crop	2	DSMR	DKC 80-53	4006	3560	418
2016	Salima	Chinguluwe	Chin_2016	5	12	7	6	24	sole crop	2	DSMR	DKC 80-53	1810	1463	418
2016	Salima	Chinguluwe	Chin_2016	5	12	7	1	19	intercropped	3	DSMIR	DKC 80-53	3974	3906	418
2016	Salima	Chinguluwe	Chin_2016	5	12	7	2	20	intercropped	3	DSMIR	DKC 80-53	5700	4722	418
2016	Salima	Chinguluwe	Chin_2016	5	12	7	3	21	intercropped	3	DSMIR	DKC 80-53	3310	2429	418
2016	Salima	Chinguluwe	Chin_2016	5	12	7	4	22	intercropped	3	DSMIR	DKC 80-53	2783	1350	418
2016	Salima	Chinguluwe	Chin_2016	5	12	2	5	23	intercropped	3	DSMIR	DKC 80-53	3228	981	418
2016	Salima	Chinguluwe	Chin_2016	5	12	7	6	24	intercropped	3	DSMIR	DKC 80-53	3306	1601	418
2016	Salima	Chinguluwe	Chin_2016	5	12	7	1	19	sole crop	1	CPMR	DKC 80-53	4814	4374	418
2016	Salima	Chinguluwe	Chin_2016	5	12	7	2	20	sole crop	1	CPMR	DKC 80-53	4911	4868	418
2016	Salima	Chinguluwe	Chin_2016	5	12	7	3	21	sole crop	1	CPMR	DKC 80-53	2667	2063	418
2016	Salima	Chinguluwe	Chin_2016	5	12	7	4	22	sole crop	1	CPMR	DKC 80-53	3593	2863	418
2016	Salima	Chinguluwe	Chin_2016	5	12	2	5	23	sole crop	1	CPMR	DKC 80-53	1400	851	418
2016	Salima	Chinguluwe	Chin_2016	5	12	7	6	24	sole crop	1	CPMR	DKC 80-53	3825	2429	418
2017	Dowa	Chinguluwe	Chin_2017	5	12	8	1	1	sole crop	2	DSMR	DKC 80-53	4232.392129	2570.28288	717
2017	Dowa	Chinguluwe	Chin_2017	5	12	8	2	1	sole crop	2	DSMR	DKC 80-53	8609.002849	4071.143932	717
2017	Dowa	Chinguluwe	Chin_2017	5	12	8	3	1	sole crop	2	DSMR	DKC 80-53	6248.242424	3066.83423	717
2017	Dowa	Chinguluwe	Chin_2017	5	12	8	4	1	sole crop	2	DSMR	DKC 80-53	6117.494715	5461.886512	717
2017	Dowa	Chinguluwe	Chin_2017	5	12	3	5	1	sole crop	2	DSMR	DKC 80-53	3513	4604.42236	717
2017	Dowa	Chinguluwe	Chin_2017	5	12	8	6	1	sole crop	2	DSMR	DKC 80-53	3324.637681	3658.298832	717
2017	Dowa	Chinguluwe	Chin_2017	5	12	8	1	1	intercropped	3	DSMIR	DKC 80-53	4203.726708	2765.617746	717
2017	Dowa	Chinguluwe	Chin_2017	5	12	8	2	1	intercropped	3	DSMIR	DKC 80-53	3318.924261	2501.07315	717
2017	Dowa	Chinguluwe	Chin_2017	5	12	8	3	1	intercropped	3	DSMIR	DKC 80-53	2200	2061.379048	717
2017	Dowa	Chinguluwe	Chin_2017	5	12	8	4	1	intercropped	3	DSMIR	DKC 80-53	6811.363636	5269.011429	717
2017	Dowa	Chinguluwe	Chin_2017	5	12	3	5	1	intercropped	3	DSMIR	DKC 80-53	4800.296883	3712.620683	717
2017	Dowa	Chinguluwe	Chin_2017	5	12	8	6	1	intercropped	3	DSMIR	DKC 80-53	5760.499537	4357.764652	717
2017	Dowa	Chinguluwe	Chin_2017	5	12	8	1	1	sole crop	1	CPMR	DKC 80-53	3867.607362	2924.733644	717
2017	Dowa	Chinguluwe	Chin_2017	5	12	8	2	1	sole crop	1	CPMR	DKC 80-53	1459.624752	1932.689834	717
2017	Dowa	Chinguluwe	Chin_2017	5	12	8	3	1	sole crop	1	CPMR	DKC 80-53	2259.090909	2304.64	717
2017	Dowa	Chinguluwe	Chin_2017	5	12	8	4	1	sole crop	1	CPMR	DKC 80-53	3751.282051	3000.232479	717
2017	Dowa	Chinguluwe	Chin_2017	5	12	3	5	1	sole crop	1	CPMR	DKC 80-53	3327.651515	3843.515152	717
2017	Dowa	Chinguluwe	Chin_2017	5	12	8	6	1	sole crop	1	CPMR	DKC 80-53	2511.764706	3246.268235	717
2017	Salima	Chinguluwe	Chin_2017	5	12	5	1	48	sole crop	2	DSMR	DKC 80-53	4444	3525	717
2017	Salima	Chinguluwe	Chin_2017	5	12	5	2	49	sole crop	2	DSMR	DKC 80-53	4363	3583	717
2017	Salima	Chinguluwe	Chin_2017	5	12	5	3	50	sole crop	2	DSMR	DKC 80-53	3598	4971	717
2017	Salima	Chinguluwe	Chin_2017	5	12	5	4	51	sole crop	2	DSMR	DKC 80-53	3164	2801	717
2017	Salima	Chinguluwe	Chin_2017	5	12	2	5	52	sole crop	2	DSMR	DKC 80-53	5020	5284	717
2017	Salima	Chinguluwe	Chin_2017	5	12	5	6	53	sole crop	2	DSMR	DKC 80-53	4691	3622	717
2017	Salima	Chinguluwe	Chin_2017	5	12	5	1	48	intercropped	3	DSMIR	DKC 80-53	5170	7138	717
2017	Salima	Chinguluwe	Chin_2017	5	12	5	2	49	intercropped	3	DSMIR	DKC 80-53	3848	5068	717
2017	Salima	Chinguluwe	Chin_2017	5	12	5	3	50	intercropped	3	DSMIR	DKC 80-53	3103	3710	717
2017	Salima	Chinguluwe	Chin_2017	5	12	5	4	51	intercropped	3	DSMIR	DKC 80-53	4125	4992	717
2017	Salima	Chinguluwe	Chin_2017	5	12	2	5	52	intercropped	3	DSMIR	DKC 80-53	5675	5126	717
2017	Salima	Chinguluwe	Chin_2017	5	12	5	6	53	intercropped	3	DSMIR	DKC 80-53	4085	3149	717
2017	Salima	Chinguluwe	Chin_2017	5	12	5	1	48	sole crop	1	CPMR	DKC 80-53	4297	4615	717
2017	Salima	Chinguluwe	Chin_2017	5	12	5	2	49	sole crop	1	CPMR	DKC 80-53	2613	2283	717
2017	Salima	Chinguluwe	Chin_2017	5	12	5	3	50	sole crop	1	CPMR	DKC 80-53	3370	4441	717
2017	Salima	Chinguluwe	Chin_2017	5	12	5	4	51	sole crop	1	CPMR	DKC 80-53	3035	2725	717
2017	Salima	Chinguluwe	Chin_2017	5	12	2	5	52	sole crop	1	CPMR	DKC 80-53	5240	4578	717
2017	Salima	Chinguluwe	Chin_2017	5	12	5	6	53	sole crop	1	CPMR	DKC 80-53	3532	2855	717
2018	Salima	Chinguluwe	Chin_2018	5	12	9	4	51	sole crop	2	DSMR	DKC 80-53	2045	1365	838
2018	Salima	Chinguluwe	Chin_2018	5	12	9	4	51	intercropped	3	DSMIR	DKC 80-53	2524	1834	838
2018	Salima	Chinguluwe	Chin_2018	5	12	9	1	48	sole crop	2	DSMR	DKC 80-53	4232	2827	838
2018	Salima	Chinguluwe	Chin_2018	5	12	9	2	49	sole crop	2	DSMR	DKC 80-53	5510	6087	838
2018	Salima	Chinguluwe	Chin_2018	5	12	9	3	50	sole crop	2	DSMR	DKC 80-53	3757	3824	838
2018	Salima	Chinguluwe	Chin_2018	5	12	1	5	52	sole crop	2	DSMR	DKC 80-53	2989	2589	838
2018	Salima	Chinguluwe	Chin_2018	5	12	9	6	53	sole crop	2	DSMR	DKC 80-53	5465	7515	838
2018	Salima	Chinguluwe	Chin_2018	5	12	9	1	48	intercropped	3	DSMIR	DKC 80-53	4204	3042	838
2018	Salima	Chinguluwe	Chin_2018	5	12	9	2	49	intercropped	3	DSMIR	DKC 80-53	2406	1908	838
2018	Salima	Chinguluwe	Chin_2018	5	12	9	3	50	intercropped	3	DSMIR	DKC 80-53	3995	3382	838
2018	Salima	Chinguluwe	Chin_2018	5	12	1	5	52	intercropped	3	DSMIR	DKC 80-53	2305	2404	838
2018	Salima	Chinguluwe	Chin_2018	5	12	9	6	53	intercropped	3	DSMIR	DKC 80-53	4013	4745	838
2018	Salima	Chinguluwe	Chin_2018	5	12	9	1	48	sole crop	1	CPMR	DKC 80-53	3868	3217	838
2018	Salima	Chinguluwe	Chin_2018	5	12	9	2	49	sole crop	1	CPMR	DKC 80-53	1818	1853	838
2018	Salima	Chinguluwe	Chin_2018	5	12	9	3	50	sole crop	1	CPMR	DKC 80-53	3251	1971	838
2018	Salima	Chinguluwe	Chin_2018	5	12	9	4	51	sole crop	1	CPMR	DKC 80-53	3669	1577	838
2018	Salima	Chinguluwe	Chin_2018	5	12	1	5	52	sole crop	1	CPMR	DKC 80-53	3194	2258	838
2018	Salima	Chinguluwe	Chin_2018	5	12	9	6	53	sole crop	1	CPMR	DKC 80-53	2815	3535	838
2019	Salima	Chinguluwe	Chin_2019	5	12	10	1	49	sole crop	2	DSMR	DKC 80-53	2103	2142	809
2019	Salima	Chinguluwe	Chin_2019	5	12	10	2	50	sole crop	2	DSMR	DKC 80-53	2139	1535	809
2019	Salima	Chinguluwe	Chin_2019	5	12	10	3	51	sole crop	2	DSMR	DKC 80-53	4677	4325	809
2019	Salima	Chinguluwe	Chin_2019	5	12	10	4	52	sole crop	2	DSMR	DKC 80-53	4004	3045	809
2019	Salima	Chinguluwe	Chin_2019	5	12	5	5	53	sole crop	2	DSMR	DKC 80-53	3527	2707	809
2019	Salima	Chinguluwe	Chin_2019	5	12	10	6	54	sole crop	2	DSMR	DKC 80-53	5327	4379	809
2019	Salima	Chinguluwe	Chin_2019	5	12	10	1	49	intercropped	3	DSMIR	DKC 80-53	1663	2736	809
2019	Salima	Chinguluwe	Chin_2019	5	12	10	2	50	intercropped	3	DSMIR	DKC 80-53	1836	1716	809
2019	Salima	Chinguluwe	Chin_2019	5	12	10	3	51	intercropped	3	DSMIR	DKC 80-53	3539	4326	809
2019	Salima	Chinguluwe	Chin_2019	5	12	10	4	52	intercropped	3	DSMIR	DKC 80-53	3017	2822	809
2019	Salima	Chinguluwe	Chin_2019	5	12	5	5	53	intercropped	3	DSMIR	DKC 80-53	3107	3303	809
2019	Salima	Chinguluwe	Chin_2019	5	12	10	6	54	intercropped	3	DSMIR	DKC 80-53	3525	3437	809
2019	Salima	Chinguluwe	Chin_2019	5	12	10	1	49	sole crop	1	CPMR	DKC 80-53	1277	1052	809
2019	Salima	Chinguluwe	Chin_2019	5	12	10	2	50	sole crop	1	CPMR	DKC 80-53	1589	867	809
2019	Salima	Chinguluwe	Chin_2019	5	12	10	3	51	sole crop	1	CPMR	DKC 80-53	3062	3883	809
2019	Salima	Chinguluwe	Chin_2019	5	12	10	4	52	sole crop	1	CPMR	DKC 80-53	1648	2241	809
2019	Salima	Chinguluwe	Chin_2019	5	12	5	5	53	sole crop	1	CPMR	DKC 80-53	2071	2235	809
2019	Salima	Chinguluwe	Chin_2019	5	12	10	6	54	sole crop	1	CPMR	DKC 80-53	2484	1550	809
2020	Salima	Chinguluwe	Chin_2020	5	12	11	1	37	sole crop	2	DSMR	DKC 80-53	3817	3305	1177
2020	Salima	Chinguluwe	Chin_2020	5	12	11	2	38	sole crop	2	DSMR	DKC 80-53	2359	2875	1177
2020	Salima	Chinguluwe	Chin_2020	5	12	11	3	39	sole crop	2	DSMR	DKC 80-53	2466	3115	1177
2020	Salima	Chinguluwe	Chin_2020	5	12	11	4	40	sole crop	2	DSMR	DKC 80-53	2471	3381	1177
2020	Salima	Chinguluwe	Chin_2020	5	12	6	5	41	sole crop	2	DSMR	DKC 80-53	4459	2430	1177
2020	Salima	Chinguluwe	Chin_2020	5	12	11	6	42	sole crop	2	DSMR	DKC 80-53	5499	4948	1177
2020	Salima	Chinguluwe	Chin_2020	5	12	11	1	37	intercropped	3	DSMIR	DKC 80-53	2727	2910	1177
2020	Salima	Chinguluwe	Chin_2020	5	12	11	2	38	intercropped	3	DSMIR	DKC 80-53	3411	3837	1177
2020	Salima	Chinguluwe	Chin_2020	5	12	11	3	39	intercropped	3	DSMIR	DKC 80-53	2291	3126	1177
2020	Salima	Chinguluwe	Chin_2020	5	12	11	4	40	intercropped	3	DSMIR	DKC 80-53	3335	3586	1177
2020	Salima	Chinguluwe	Chin_2020	5	12	6	5	41	intercropped	3	DSMIR	DKC 80-53	2845	3378	1177
2020	Salima	Chinguluwe	Chin_2020	5	12	11	6	42	intercropped	3	DSMIR	DKC 80-53	3954	3880	1177
2020	Salima	Chinguluwe	Chin_2020	5	12	11	1	37	sole crop	1	CPMR	DKC 80-53	1508	1780	1177
2020	Salima	Chinguluwe	Chin_2020	5	12	11	2	38	sole crop	1	CPMR	DKC 80-53	3125	3269	1177
2020	Salima	Chinguluwe	Chin_2020	5	12	11	3	39	sole crop	1	CPMR	DKC 80-53	2244	2479	1177
2020	Salima	Chinguluwe	Chin_2020	5	12	11	4	40	sole crop	1	CPMR	DKC 80-53	2454	2419	1177
2020	Salima	Chinguluwe	Chin_2020	5	12	6	5	41	sole crop	1	CPMR	DKC 80-53	2141	2529	1177
2020	Salima	Chinguluwe	Chin_2020	5	12	11	6	42	sole crop	1	CPMR	DKC 80-53	3060	3586	1177
2014	Dowa	Chipeni	Chip_2014	3	4	1	1	54	sole crop	2	DSMR	DKC 80-53	5836	5013	645
2014	Dowa	Chipeni	Chip_2014	3	4	9	2	55	sole crop	2	DSMR	DKC 80-53	4432	4654	645
2014	Dowa	Chipeni	Chip_2014	3	4	1	4	57	sole crop	2	DSMR	DKC 80-53	3026	2433	645
2014	Dowa	Chipeni	Chip_2014	3	4	9	5	58	sole crop	2	DSMR	DKC 80-53	4336	3714	645
2014	Dowa	Chipeni	Chip_2014	3	4	5	6	59	sole crop	2	DSMR	DKC 80-53	4262	3901	645
2014	Dowa	Chipeni	Chip_2014	3	4	1	1	54	intercropped	3	DSMIR	DKC 80-53	4003	4276	645
2014	Dowa	Chipeni	Chip_2014	3	4	9	2	55	intercropped	3	DSMIR	DKC 80-53	4143	4165	645
2014	Dowa	Chipeni	Chip_2014	3	4	8	3	56	intercropped	3	DSMIR	DKC 80-53	4281	2912	645
2014	Dowa	Chipeni	Chip_2014	3	4	1	4	57	intercropped	3	DSMIR	DKC 80-53	2862	2566	645
2014	Dowa	Chipeni	Chip_2014	3	4	9	5	58	intercropped	3	DSMIR	DKC 80-53	3581	2885	645
2014	Dowa	Chipeni	Chip_2014	3	4	5	6	59	intercropped	3	DSMIR	DKC 80-53	3929	3871	645
2014	Dowa	Chipeni	Chip_2014	3	4	1	1	54	sole crop	1	CPMR	DKC 80-53	5575	4369	645
2014	Dowa	Chipeni	Chip_2014	3	4	9	2	55	sole crop	1	CPMR	DKC 80-53	3791	3665	645
2014	Dowa	Chipeni	Chip_2014	3	4	8	3	56	sole crop	1	CPMR	DKC 80-53	4733	3379	645
2014	Dowa	Chipeni	Chip_2014	3	4	8	3	56	sole crop	1	CPMR	DKC 80-53	5396	4850	645
2014	Dowa	Chipeni	Chip_2014	3	4	1	4	57	sole crop	1	CPMR	DKC 80-53	3717	2831	645
2014	Dowa	Chipeni	Chip_2014	3	4	9	5	58	sole crop	1	CPMR	DKC 80-53	7067	5780	645
2014	Dowa	Chipeni	Chip_2014	3	4	5	6	59	sole crop	1	CPMR	DKC 80-53	3790	2960	645
2015	Dowa	Chipeni	Chip_2015	3	4	6	1	49	sole crop	2	DSMR	DKC 80-53	5434	2835	720
2015	Dowa	Chipeni	Chip_2015	3	4	10	2	50	sole crop	2	DSMR	DKC 80-53	6349	3797	720
2015	Dowa	Chipeni	Chip_2015	3	4	9	3	51	sole crop	2	DSMR	DKC 80-53	5464	3344	720
2015	Dowa	Chipeni	Chip_2015	3	4	10	4	52	sole crop	2	DSMR	DKC 80-53	3811	2368	720
2015	Dowa	Chipeni	Chip_2015	3	4	2	5	53	sole crop	2	DSMR	DKC 80-53	4902	3268	720
2015	Dowa	Chipeni	Chip_2015	3	4	2	6	54	sole crop	2	DSMR	DKC 80-53	4391	3816	720
2015	Dowa	Chipeni	Chip_2015	3	4	6	1	49	intercropped	3	DSMIR	DKC 80-53	5019	2573	720
2015	Dowa	Chipeni	Chip_2015	3	4	10	2	50	intercropped	3	DSMIR	DKC 80-53	8421	3297	720
2015	Dowa	Chipeni	Chip_2015	3	4	9	3	51	intercropped	3	DSMIR	DKC 80-53	6441	4128	720
2015	Dowa	Chipeni	Chip_2015	3	4	10	4	52	intercropped	3	DSMIR	DKC 80-53	9246	5225	720
2015	Dowa	Chipeni	Chip_2015	3	4	2	5	53	intercropped	3	DSMIR	DKC 80-53	8073	6547	720
2015	Dowa	Chipeni	Chip_2015	3	4	2	6	54	intercropped	3	DSMIR	DKC 80-53	4836	3025	720
2015	Dowa	Chipeni	Chip_2015	3	4	6	1	49	sole crop	1	CPMR	DKC 80-53	4665	3147	720
2015	Dowa	Chipeni	Chip_2015	3	4	10	2	50	sole crop	1	CPMR	DKC 80-53	5427	3397	720
2015	Dowa	Chipeni	Chip_2015	3	4	9	3	51	sole crop	1	CPMR	DKC 80-53	8523	4253	720
2015	Dowa	Chipeni	Chip_2015	3	4	10	4	52	sole crop	1	CPMR	DKC 80-53	6125	3941	720
2015	Dowa	Chipeni	Chip_2015	3	4	2	5	53	sole crop	1	CPMR	DKC 80-53	6514	3870	720
2015	Dowa	Chipeni	Chip_2015	3	4	2	6	54	sole crop	1	CPMR	DKC 80-53	6375	4877	720
2016	Dowa	Chipeni	Chip_2016	3	4	7	1	25	sole crop	2	DSMR	DKC 80-53	5306	3814	815
2016	Dowa	Chipeni	Chip_2016	3	4	3	2	26	sole crop	2	DSMR	DKC 80-53	6897	4688	815
2016	Dowa	Chipeni	Chip_2016	3	4	1	3	27	sole crop	2	DSMR	DKC 80-53	3375	3940	815
2016	Dowa	Chipeni	Chip_2016	3	4	10	4	28	sole crop	2	DSMR	DKC 80-53	3474	3237	815
2016	Dowa	Chipeni	Chip_2016	3	4	11	5	29	sole crop	2	DSMR	DKC 80-53	3808	3171	815
2016	Dowa	Chipeni	Chip_2016	3	4	3	6	30	sole crop	2	DSMR	DKC 80-53	6155	4930	815
2016	Dowa	Chipeni	Chip_2016	3	4	7	1	25	intercropped	3	DSMIR	DKC 80-53	4555	3451	815
2016	Dowa	Chipeni	Chip_2016	3	4	3	2	26	intercropped	3	DSMIR	DKC 80-53	5434	4292	815
2016	Dowa	Chipeni	Chip_2016	3	4	1	3	27	intercropped	3	DSMIR	DKC 80-53	5569	4173	815
2016	Dowa	Chipeni	Chip_2016	3	4	10	4	28	intercropped	3	DSMIR	DKC 80-53	4918	3639	815
2016	Dowa	Chipeni	Chip_2016	3	4	11	5	29	intercropped	3	DSMIR	DKC 80-53	3851	5320	815
2016	Dowa	Chipeni	Chip_2016	3	4	3	6	30	intercropped	3	DSMIR	DKC 80-53	2686	3278	815
2016	Dowa	Chipeni	Chip_2016	3	4	7	1	25	sole crop	1	CPMR	DKC 80-53	3092	3551	815
2016	Dowa	Chipeni	Chip_2016	3	4	3	2	26	sole crop	1	CPMR	DKC 80-53	3574	3031	815
2016	Dowa	Chipeni	Chip_2016	3	4	1	3	27	sole crop	1	CPMR	DKC 80-53	947	961	815
2016	Dowa	Chipeni	Chip_2016	3	4	10	4	28	sole crop	1	CPMR	DKC 80-53	4808	3437	815
2016	Dowa	Chipeni	Chip_2016	3	4	11	5	29	sole crop	1	CPMR	DKC 80-53	5516	3831	815
2016	Dowa	Chipeni	Chip_2016	3	4	3	6	30	sole crop	1	CPMR	DKC 80-53	4127	4884	815
2017	Dowa	Chipeni	Chip_2017	5	12	8	1	1	sole crop	2	DSMR	DKC 80-53	3735	3830	663
2017	Dowa	Chipeni	Chip_2017	5	12	1	2	1	sole crop	2	DSMR	DKC 80-53	1541	1633	663
2017	Dowa	Chipeni	Chip_2017	5	12	11	3	1	sole crop	2	DSMR	DKC 80-53	4224	3803	663
2017	Dowa	Chipeni	Chip_2017	5	12	11	4	1	sole crop	2	DSMR	DKC 80-53	6792	7789	663
2017	Dowa	Chipeni	Chip_2017	5	12	12	5	1	sole crop	2	DSMR	DKC 80-53	9689	8573	663
2017	Dowa	Chipeni	Chip_2017	5	12	1	6	1	sole crop	2	DSMR	DKC 80-53	4207	4479	663
2017	Dowa	Chipeni	Chip_2017	5	12	8	1	1	intercropped	3	DSMIR	DKC 80-53	4350	3606	663
2017	Dowa	Chipeni	Chip_2017	5	12	1	2	1	intercropped	3	DSMIR	DKC 80-53	1043	1126	663
2017	Dowa	Chipeni	Chip_2017	5	12	11	3	1	intercropped	3	DSMIR	DKC 80-53	3137	1385	663
2017	Dowa	Chipeni	Chip_2017	5	12	11	4	1	intercropped	3	DSMIR	DKC 80-53	6154	6028	663
2017	Dowa	Chipeni	Chip_2017	5	12	12	5	1	intercropped	3	DSMIR	DKC 80-53	3453	2990	663
2017	Dowa	Chipeni	Chip_2017	5	12	1	6	1	intercropped	3	DSMIR	DKC 80-53	2835	3508	663
2017	Dowa	Chipeni	Chip_2017	5	12	8	1	1	sole crop	1	CPMR	DKC 80-53	6534	4502	663
2017	Dowa	Chipeni	Chip_2017	5	12	1	2	1	sole crop	1	CPMR	DKC 80-53	3895	2676	663
2017	Dowa	Chipeni	Chip_2017	5	12	11	3	1	sole crop	1	CPMR	DKC 80-53	1248	855	663
2017	Dowa	Chipeni	Chip_2017	5	12	11	4	1	sole crop	1	CPMR	DKC 80-53	3815	5436	663
2017	Dowa	Chipeni	Chip_2017	5	12	12	5	1	sole crop	1	CPMR	DKC 80-53	5547	6556	663
2017	Dowa	Chipeni	Chip_2017	5	12	1	6	1	sole crop	1	CPMR	DKC 80-53	2869	3419	663
2018	Dowa	Chipeni	Chip_2018	3	4	9	1	54	sole crop	2	DSMR	DKC 80-53	6592	7129	1085
2018	Dowa	Chipeni	Chip_2018	3	4	2	2	55	sole crop	2	DSMR	DKC 80-53	1833	1987	1085
2018	Dowa	Chipeni	Chip_2018	3	4	12	3	56	sole crop	2	DSMR	DKC 80-53	1567	1986	1085
2018	Dowa	Chipeni	Chip_2018	3	4	12	4	57	sole crop	2	DSMR	DKC 80-53	9057	8117	1085
2018	Dowa	Chipeni	Chip_2018	3	4	13	5	58	sole crop	2	DSMR	DKC 80-53	4906	6643	1085
2018	Dowa	Chipeni	Chip_2018	3	4	2	6	59	sole crop	2	DSMR	DKC 80-53	9421	7365	1085
2018	Dowa	Chipeni	Chip_2018	3	4	9	1	54	intercropped	3	DSMIR	DKC 80-53	6170	6299	1085
2018	Dowa	Chipeni	Chip_2018	3	4	2	2	55	intercropped	3	DSMIR	DKC 80-53	3088	3644	1085
2018	Dowa	Chipeni	Chip_2018	3	4	12	3	56	intercropped	3	DSMIR	DKC 80-53	1657	2720	1085
2018	Dowa	Chipeni	Chip_2018	3	4	12	4	57	intercropped	3	DSMIR	DKC 80-53	7610	9124	1085
2018	Dowa	Chipeni	Chip_2018	3	4	13	5	58	intercropped	3	DSMIR	DKC 80-53	5402	7074	1085
2018	Dowa	Chipeni	Chip_2018	3	4	2	6	59	intercropped	3	DSMIR	DKC 80-53	4763	4222	1085
2018	Dowa	Chipeni	Chip_2018	3	4	9	1	54	sole crop	1	CPMR	DKC 80-53	5479	7294	1085
2018	Dowa	Chipeni	Chip_2018	3	4	2	2	55	sole crop	1	CPMR	DKC 80-53	2700	2060	1085
2018	Dowa	Chipeni	Chip_2018	3	4	12	3	56	sole crop	1	CPMR	DKC 80-53	4580	2880	1085
2018	Dowa	Chipeni	Chip_2018	3	4	12	4	57	sole crop	1	CPMR	DKC 80-53	6275	5781	1085
2018	Dowa	Chipeni	Chip_2018	3	4	13	5	58	sole crop	1	CPMR	DKC 80-53	4935	5917	1085
2018	Dowa	Chipeni	Chip_2018	3	4	2	6	59	sole crop	1	CPMR	DKC 80-53	6359	5169	1085
2019	Dowa	Chipeni	Chip_2019	3	4	13	1	43	sole crop	2	DSMR	DKC 80-53	5880	9458	968
2019	Dowa	Chipeni	Chip_2019	3	4	14	2	44	sole crop	2	DSMR	DKC 80-53	6780	7720	968
2019	Dowa	Chipeni	Chip_2019	3	4	3	3	45	sole crop	2	DSMR	DKC 80-53	4373	5022	968
2019	Dowa	Chipeni	Chip_2019	3	4	13	4	46	sole crop	2	DSMR	DKC 80-53	6856	5931	968
2019	Dowa	Chipeni	Chip_2019	3	4	3	5	47	sole crop	2	DSMR	DKC 80-53	5069	4141	968
2019	Dowa	Chipeni	Chip_2019	3	4	10	6	48	sole crop	2	DSMR	DKC 80-53	5680	2664	968
2019	Dowa	Chipeni	Chip_2019	3	4	13	1	43	intercropped	3	DSMIR	DKC 80-53	8211	9047	968
2019	Dowa	Chipeni	Chip_2019	3	4	14	2	44	intercropped	3	DSMIR	DKC 80-53	6736	8311	968
2019	Dowa	Chipeni	Chip_2019	3	4	3	3	45	intercropped	3	DSMIR	DKC 80-53	3367	4248	968
2019	Dowa	Chipeni	Chip_2019	3	4	13	4	46	intercropped	3	DSMIR	DKC 80-53	4706	4838	968
2019	Dowa	Chipeni	Chip_2019	3	4	3	5	47	intercropped	3	DSMIR	DKC 80-53	7206	4125	968
2019	Dowa	Chipeni	Chip_2019	3	4	10	6	48	intercropped	3	DSMIR	DKC 80-53	4928	1447	968
2019	Dowa	Chipeni	Chip_2019	3	4	13	1	43	sole crop	1	CPMR	DKC 80-53	7214	8453	968
2019	Dowa	Chipeni	Chip_2019	3	4	14	2	44	sole crop	1	CPMR	DKC 80-53	5121	5986	968
2019	Dowa	Chipeni	Chip_2019	3	4	3	3	45	sole crop	1	CPMR	DKC 80-53	3926	2975	968
2019	Dowa	Chipeni	Chip_2019	3	4	13	4	46	sole crop	1	CPMR	DKC 80-53	3461	3734	968
2019	Dowa	Chipeni	Chip_2019	3	4	3	5	47	sole crop	1	CPMR	DKC 80-53	3811	3089	968
2019	Dowa	Chipeni	Chip_2019	3	4	10	6	48	sole crop	1	CPMR	DKC 80-53	4124	2103	968
2020	Dowa	Chipeni	Chip_2020	3	4	14	1	43	sole crop	2	DSMR	DKC 80-53	4257	5435	733
2020	Dowa	Chipeni	Chip_2020	3	4	15	2	44	sole crop	2	DSMR	DKC 80-53	5855	6811	733
2020	Dowa	Chipeni	Chip_2020	3	4	14	3	45	sole crop	2	DSMR	DKC 80-53	4265	4873	733
2020	Dowa	Chipeni	Chip_2020	3	4	4	4	46	sole crop	2	DSMR	DKC 80-53	3593	4123	733
2020	Dowa	Chipeni	Chip_2020	3	4	4	5	47	sole crop	2	DSMR	DKC 80-53	2884	3348	733
2020	Dowa	Chipeni	Chip_2020	3	4	11	6	48	sole crop	2	DSMR	DKC 80-53	2018	2897	733
2020	Dowa	Chipeni	Chip_2020	3	4	14	1	43	intercropped	3	DSMIR	DKC 80-53	3650	5395	733
2020	Dowa	Chipeni	Chip_2020	3	4	15	2	44	intercropped	3	DSMIR	DKC 80-53	3635	4166	733
2020	Dowa	Chipeni	Chip_2020	3	4	14	3	45	intercropped	3	DSMIR	DKC 80-53	3449	4315	733
2020	Dowa	Chipeni	Chip_2020	3	4	4	4	46	intercropped	3	DSMIR	DKC 80-53	2894	3100	733
2020	Dowa	Chipeni	Chip_2020	3	4	4	5	47	intercropped	3	DSMIR	DKC 80-53	4240	4303	733
2020	Dowa	Chipeni	Chip_2020	3	4	11	6	48	intercropped	3	DSMIR	DKC 80-53	2795	3203	733
2020	Dowa	Chipeni	Chip_2020	3	4	14	1	43	sole crop	1	CPMR	DKC 80-53	4124	5133	733
2020	Dowa	Chipeni	Chip_2020	3	4	15	2	44	sole crop	1	CPMR	DKC 80-53	3932	4545	733
2020	Dowa	Chipeni	Chip_2020	3	4	14	3	45	sole crop	1	CPMR	DKC 80-53	2614	3513	733
2020	Dowa	Chipeni	Chip_2020	3	4	4	4	46	sole crop	1	CPMR	DKC 80-53	1999	1700	733
2020	Dowa	Chipeni	Chip_2020	3	4	4	5	47	sole crop	1	CPMR	DKC 80-53	2772	3944	733
2020	Dowa	Chipeni	Chip_2020	3	4	11	6	48	sole crop	1	CPMR	DKC 80-53	2159	2466	733
2014	Nkhotakota	Linga	Lin_2014	2	7	4	1	42	sole crop	2	DSMR	DKC 80-53	4056	2448	1233
2014	Nkhotakota	Linga	Lin_2014	2	7	6	2	43	sole crop	2	DSMR	DKC 80-53	2602	1854	1233
2014	Nkhotakota	Linga	Lin_2014	2	7	4	3	44	sole crop	2	DSMR	DKC 80-53	4404	3140	1233
2014	Nkhotakota	Linga	Lin_2014	2	7	6	4	45	sole crop	2	DSMR	DKC 80-53	2412	1632	1233
2014	Nkhotakota	Linga	Lin_2014	2	7	2	5	46	sole crop	2	DSMR	DKC 80-53	2698	1621	1233
2014	Nkhotakota	Linga	Lin_2014	2	7	6	6	47	sole crop	2	DSMR	DKC 80-53	2679	1702	1233
2014	Nkhotakota	Linga	Lin_2014	2	7	4	1	42	intercropped	3	DSMIR	DKC 80-53	4014	2928	1233
2014	Nkhotakota	Linga	Lin_2014	2	7	6	2	43	intercropped	3	DSMIR	DKC 80-53	3583	2425	1233
2014	Nkhotakota	Linga	Lin_2014	2	7	4	3	44	intercropped	3	DSMIR	DKC 80-53	3026	2681	1233
2014	Nkhotakota	Linga	Lin_2014	2	7	6	4	45	intercropped	3	DSMIR	DKC 80-53	2312	1818	1233
2014	Nkhotakota	Linga	Lin_2014	2	7	2	5	46	intercropped	3	DSMIR	DKC 80-53	4349	2506	1233
2014	Nkhotakota	Linga	Lin_2014	2	7	6	6	47	intercropped	3	DSMIR	DKC 80-53	3034	2129	1233
2014	Nkhotakota	Linga	Lin_2014	2	7	4	1	42	sole crop	1	CPMR	DKC 80-53	3666	2657	1233
2014	Nkhotakota	Linga	Lin_2014	2	7	6	2	43	sole crop	1	CPMR	DKC 80-53	2878	1816	1233
2014	Nkhotakota	Linga	Lin_2014	2	7	4	3	44	sole crop	1	CPMR	DKC 80-53	2338	2085	1233
2014	Nkhotakota	Linga	Lin_2014	2	7	6	4	45	sole crop	1	CPMR	DKC 80-53	3507	2368	1233
2014	Nkhotakota	Linga	Lin_2014	2	7	2	5	46	sole crop	1	CPMR	DKC 80-53	3688	2622	1233
2014	Nkhotakota	Linga	Lin_2014	2	7	6	6	47	sole crop	1	CPMR	DKC 80-53	3943	2320	1233
2015	Nkhotakota	Linga	Lin_2015	2	7	1	1	55	sole crop	2	DSMR	DKC 80-53	3910	2628	1133
2015	Nkhotakota	Linga	Lin_2015	2	7	7	2	56	sole crop	2	DSMR	DKC 80-53	3699	3596	1133
2015	Nkhotakota	Linga	Lin_2015	2	7	5	3	57	sole crop	2	DSMR	DKC 80-53	6803	3813	1133
2015	Nkhotakota	Linga	Lin_2015	2	7	7	4	58	sole crop	2	DSMR	DKC 80-53	3058	1457	1133
2015	Nkhotakota	Linga	Lin_2015	2	7	1	5	59	sole crop	2	DSMR	DKC 80-53	1342	1253	1133
2015	Nkhotakota	Linga	Lin_2015	2	7	7	6	60	sole crop	2	DSMR	DKC 80-53	4106	2794	1133
2015	Nkhotakota	Linga	Lin_2015	2	7	1	1	55	intercropped	3	DSMIR	DKC 80-53	5696	3385	1133
2015	Nkhotakota	Linga	Lin_2015	2	7	7	2	56	intercropped	3	DSMIR	DKC 80-53	1873	1604	1133
2015	Nkhotakota	Linga	Lin_2015	2	7	5	3	57	intercropped	3	DSMIR	DKC 80-53	5059	4258	1133
2015	Nkhotakota	Linga	Lin_2015	2	7	7	4	58	intercropped	3	DSMIR	DKC 80-53	2504	1449	1133
2015	Nkhotakota	Linga	Lin_2015	2	7	1	5	59	intercropped	3	DSMIR	DKC 80-53	1026	629	1133
2015	Nkhotakota	Linga	Lin_2015	2	7	7	6	60	intercropped	3	DSMIR	DKC 80-53	2243	1884	1133
2015	Nkhotakota	Linga	Lin_2015	2	7	1	1	55	sole crop	1	CPMR	DKC 80-53	1308	815	1133
2015	Nkhotakota	Linga	Lin_2015	2	7	7	2	56	sole crop	1	CPMR	DKC 80-53	3118	2376	1133
2015	Nkhotakota	Linga	Lin_2015	2	7	5	3	57	sole crop	1	CPMR	DKC 80-53	7729	4316	1133
2015	Nkhotakota	Linga	Lin_2015	2	7	7	4	58	sole crop	1	CPMR	DKC 80-53	2765	1060	1133
2015	Nkhotakota	Linga	Lin_2015	2	7	1	5	59	sole crop	1	CPMR	DKC 80-53	1431	933	1133
2015	Nkhotakota	Linga	Lin_2015	2	7	7	6	60	sole crop	1	CPMR	DKC 80-53	2854	1430	1133
2016	Nkhotakota	Linga	Lin_2016	2	7	2	1	13	sole crop	2	DSMR	DKC 80-53	2804	3945	1242
2016	Nkhotakota	Linga	Lin_2016	2	7	8	2	14	sole crop	2	DSMR	DKC 80-53	4384	4269	1242
2016	Nkhotakota	Linga	Lin_2016	2	7	6	3	15	sole crop	2	DSMR	DKC 80-53	5975	3881	1242
2016	Nkhotakota	Linga	Lin_2016	2	7	1	4	16	sole crop	2	DSMR	DKC 80-53	2200	3273	1242
2016	Nkhotakota	Linga	Lin_2016	2	7	3	5	17	sole crop	2	DSMR	DKC 80-53	2566	2289	1242
2016	Nkhotakota	Linga	Lin_2016	2	7	8	6	18	sole crop	2	DSMR	DKC 80-53	3853	5320	1242
2016	Nkhotakota	Linga	Lin_2016	2	7	2	1	13	intercropped	3	DSMIR	DKC 80-53	4107	4297	1242
2016	Nkhotakota	Linga	Lin_2016	2	7	8	2	14	intercropped	3	DSMIR	DKC 80-53	3357	4197	1242
2016	Nkhotakota	Linga	Lin_2016	2	7	6	3	15	intercropped	3	DSMIR	DKC 80-53	5068	4379	1242
2016	Nkhotakota	Linga	Lin_2016	2	7	1	4	16	intercropped	3	DSMIR	DKC 80-53	3248	4215	1242
2016	Nkhotakota	Linga	Lin_2016	2	7	3	5	17	intercropped	3	DSMIR	DKC 80-53	2900	2404	1242
2016	Nkhotakota	Linga	Lin_2016	2	7	8	6	18	intercropped	3	DSMIR	DKC 80-53	2834	5235	1242
2016	Nkhotakota	Linga	Lin_2016	2	7	2	1	13	sole crop	1	CPMR	DKC 80-53	3885	1763	1242
2016	Nkhotakota	Linga	Lin_2016	2	7	8	2	14	sole crop	1	CPMR	DKC 80-53	2035	2677	1242
2016	Nkhotakota	Linga	Lin_2016	2	7	6	3	15	sole crop	1	CPMR	DKC 80-53	3793	2750	1242
2016	Nkhotakota	Linga	Lin_2016	2	7	1	4	16	sole crop	1	CPMR	DKC 80-53	1286	1401	1242
2016	Nkhotakota	Linga	Lin_2016	2	7	3	5	17	sole crop	1	CPMR	DKC 80-53	2462	2594	1242
2016	Nkhotakota	Linga	Lin_2016	2	7	8	6	18	sole crop	1	CPMR	DKC 80-53	2838	3697	1242
2017	Nkhotakota	Linga	Lin_2017	5	12	9	2	1	sole crop	2	DSMR	DKC 80-53	6373	4321	1697
2017	Nkhotakota	Linga	Lin_2017	5	12	9	2	1	intercropped	3	DSMIR	DKC 80-53	3856	3794	1697
2017	Nkhotakota	Linga	Lin_2017	5	12	9	2	1	sole crop	1	CPMR	DKC 80-53	1744	1576	1697
2017	Nkhotakota	Linga	Lin_2017	5	12	3	1	1	sole crop	2	DSMR	DKC 80-53	4242	3862	1697
2017	Nkhotakota	Linga	Lin_2017	5	12	7	3	1	sole crop	2	DSMR	DKC 80-53	3372	2626	1697
2017	Nkhotakota	Linga	Lin_2017	5	12	2	4	1	sole crop	2	DSMR	DKC 80-53	5374	3062	1697
2017	Nkhotakota	Linga	Lin_2017	5	12	4	5	1	sole crop	2	DSMR	DKC 80-53	2059	2517	1697
2017	Nkhotakota	Linga	Lin_2017	5	12	9	6	1	sole crop	2	DSMR	DKC 80-53	4242	3960	1697
2017	Nkhotakota	Linga	Lin_2017	5	12	3	1	1	intercropped	3	DSMIR	DKC 80-53	3885	3951	1697
2017	Nkhotakota	Linga	Lin_2017	5	12	7	3	1	intercropped	3	DSMIR	DKC 80-53	3074	2733	1697
2017	Nkhotakota	Linga	Lin_2017	5	12	2	4	1	intercropped	3	DSMIR	DKC 80-53	2914	2556	1697
2017	Nkhotakota	Linga	Lin_2017	5	12	4	5	1	intercropped	3	DSMIR	DKC 80-53	2575	2090	1697
2017	Nkhotakota	Linga	Lin_2017	5	12	9	6	1	intercropped	3	DSMIR	DKC 80-53	3905	3986	1697
2017	Nkhotakota	Linga	Lin_2017	5	12	3	1	1	sole crop	1	CPMR	DKC 80-53	2949	2458	1697
2017	Nkhotakota	Linga	Lin_2017	5	12	7	3	1	sole crop	1	CPMR	DKC 80-53	4753	2610	1697
2017	Nkhotakota	Linga	Lin_2017	5	12	2	4	1	sole crop	1	CPMR	DKC 80-53	2229	2240	1697
2017	Nkhotakota	Linga	Lin_2017	5	12	4	5	1	sole crop	1	CPMR	DKC 80-53	3348	2737	1697
2017	Nkhotakota	Linga	Lin_2017	5	12	9	6	1	sole crop	1	CPMR	DKC 80-53	2949	2458	1697
2018	Nkhotakota	Linga	Lin_2018	2	7	4	0	43	sole crop	2	DSMR	DKC 80-53	4473	4353	1720
2018	Nkhotakota	Linga	Lin_2018	2	7	10	0	44	sole crop	2	DSMR	DKC 80-53	3516	4271	1720
2018	Nkhotakota	Linga	Lin_2018	2	7	8	0	45	sole crop	2	DSMR	DKC 80-53	4193	2900	1720
2018	Nkhotakota	Linga	Lin_2018	2	7	3	0	46	sole crop	2	DSMR	DKC 80-53	4875	3939	1720
2018	Nkhotakota	Linga	Lin_2018	2	7	1	0	47	sole crop	2	DSMR	DKC 80-53	2490	1727	1720
2018	Nkhotakota	Linga	Lin_2018	2	7	4	0	43	intercropped	3	DSMIR	DKC 80-53	5817	4628	1720
2018	Nkhotakota	Linga	Lin_2018	2	7	10	0	44	intercropped	3	DSMIR	DKC 80-53	2655	2462	1720
2018	Nkhotakota	Linga	Lin_2018	2	7	8	0	45	intercropped	3	DSMIR	DKC 80-53	3359	4044	1720
2018	Nkhotakota	Linga	Lin_2018	2	7	3	0	46	intercropped	3	DSMIR	DKC 80-53	4979	4550	1720
2018	Nkhotakota	Linga	Lin_2018	2	7	1	0	47	intercropped	3	DSMIR	DKC 80-53	2190	1926	1720
2018	Nkhotakota	Linga	Lin_2018	2	7	4	0	43	sole crop	1	CPMR	DKC 80-53	3334	2320	1720
2018	Nkhotakota	Linga	Lin_2018	2	7	10	0	44	sole crop	1	CPMR	DKC 80-53	5161	3243	1720
2018	Nkhotakota	Linga	Lin_2018	2	7	8	0	45	sole crop	1	CPMR	DKC 80-53	681	1140	1720
2018	Nkhotakota	Linga	Lin_2018	2	7	3	0	46	sole crop	1	CPMR	DKC 80-53	4780	4043	1720
2018	Nkhotakota	Linga	Lin_2018	2	7	1	0	47	sole crop	1	CPMR	DKC 80-53	2966	2003	1720
2020	Nkhotakota	Linga	Lin_2020	2	7	12	1	31	sole crop	2	DSMR	DKC 80-53	5373	4245	886
2020	Nkhotakota	Linga	Lin_2020	2	7	1	2	32	sole crop	2	DSMR	DKC 80-53	1376	1355	886
2020	Nkhotakota	Linga	Lin_2020	2	7	1	3	33	sole crop	2	DSMR	DKC 80-53	1856	1356	886
2020	Nkhotakota	Linga	Lin_2020	2	7	1	4	34	sole crop	2	DSMR	DKC 80-53	5316	5225	886
2020	Nkhotakota	Linga	Lin_2020	2	7	1	5	35	sole crop	2	DSMR	DKC 80-53	4638	5634	886
2020	Nkhotakota	Linga	Lin_2020	2	7	1	6	36	sole crop	2	DSMR	DKC 80-53	3851	5064	886
2020	Nkhotakota	Linga	Lin_2020	2	7	12	1	31	intercropped	3	DSMIR	DKC 80-53	4415	4067	886
2020	Nkhotakota	Linga	Lin_2020	2	7	1	2	32	intercropped	3	DSMIR	DKC 80-53	3304	3293	886
2020	Nkhotakota	Linga	Lin_2020	2	7	1	3	33	intercropped	3	DSMIR	DKC 80-53	1628	1590	886
2020	Nkhotakota	Linga	Lin_2020	2	7	1	4	34	intercropped	3	DSMIR	DKC 80-53	3845	4953	886
2020	Nkhotakota	Linga	Lin_2020	2	7	1	5	35	intercropped	3	DSMIR	DKC 80-53	4268	4581	886
2020	Nkhotakota	Linga	Lin_2020	2	7	1	6	36	intercropped	3	DSMIR	DKC 80-53	5540	4549	886
2020	Nkhotakota	Linga	Lin_2020	2	7	12	1	31	sole crop	1	CPMR	DKC 80-53	1673	1492	886
2020	Nkhotakota	Linga	Lin_2020	2	7	1	2	32	sole crop	1	CPMR	DKC 80-53	3436	3361	886
2020	Nkhotakota	Linga	Lin_2020	2	7	1	3	33	sole crop	1	CPMR	DKC 80-53	1829	2010	886
2020	Nkhotakota	Linga	Lin_2020	2	7	1	4	34	sole crop	1	CPMR	DKC 80-53	2865	3528	886
2020	Nkhotakota	Linga	Lin_2020	2	7	1	5	35	sole crop	1	CPMR	DKC 80-53	2712	3759	886
2020	Nkhotakota	Linga	Lin_2020	2	7	1	6	36	sole crop	1	CPMR	DKC 80-53	2465	3255	886
2014	Machinga	Matandika	Mat_2014	5	10	7	1	1	sole crop	2	DSMR	DKC 80-53	4083	5310	1440
2014	Machinga	Matandika	Mat_2014	5	10	7	2	2	sole crop	2	DSMR	DKC 80-53	3658	4837	1440
2014	Machinga	Matandika	Mat_2014	5	10	7	3	3	sole crop	2	DSMR	DKC 80-53	5638	5768	1440
2014	Machinga	Matandika	Mat_2014	5	10	7	4	4	sole crop	2	DSMR	DKC 80-53	3148	4219	1440
2014	Machinga	Matandika	Mat_2014	5	10	7	5	5	sole crop	2	DSMR	DKC 80-53	3622	6021	1440
2014	Machinga	Matandika	Mat_2014	5	10	7	1	1	intercropped	3	DSMIR	DKC 80-53	3296	6263	1440
2014	Machinga	Matandika	Mat_2014	5	10	7	2	2	intercropped	3	DSMIR	DKC 80-53	7183	8782	1440
2014	Machinga	Matandika	Mat_2014	5	10	7	3	3	intercropped	3	DSMIR	DKC 80-53	5338	5764	1440
2014	Machinga	Matandika	Mat_2014	5	10	7	4	4	intercropped	3	DSMIR	DKC 80-53	5337	6621	1440
2014	Machinga	Matandika	Mat_2014	5	10	7	5	5	intercropped	3	DSMIR	DKC 80-53	5349	6836	1440
2014	Machinga	Matandika	Mat_2014	5	10	7	1	1	sole crop	1	CPMR	DKC 80-53	1366	2111	1440
2014	Machinga	Matandika	Mat_2014	5	10	7	2	2	sole crop	1	CPMR	DKC 80-53	2228	2562	1440
2014	Machinga	Matandika	Mat_2014	5	10	7	3	3	sole crop	1	CPMR	DKC 80-53	2304	2929	1440
2014	Machinga	Matandika	Mat_2014	5	10	7	4	4	sole crop	1	CPMR	DKC 80-53	2853	3036	1440
2014	Machinga	Matandika	Mat_2014	5	10	7	5	5	sole crop	1	CPMR	DKC 80-53	2074	1794	1440
2015	Machinga	Matandika	Mat_2015	5	10	1	1	13	sole crop	2	DSMR	DKC 80-53	4321	3816	1622
2015	Machinga	Matandika	Mat_2015	5	10	1	2	14	sole crop	2	DSMR	DKC 80-53	2571	3041	1622
2015	Machinga	Matandika	Mat_2015	5	10	8	3	15	sole crop	2	DSMR	DKC 80-53	2769	2678	1622
2015	Machinga	Matandika	Mat_2015	5	10	8	4	16	sole crop	2	DSMR	DKC 80-53	3906	2587	1622
2015	Machinga	Matandika	Mat_2015	5	10	1	5	17	sole crop	2	DSMR	DKC 80-53	2291	2361	1622
2015	Machinga	Matandika	Mat_2015	5	10	8	6	18	sole crop	2	DSMR	DKC 80-53	2630	3363	1622
2015	Machinga	Matandika	Mat_2015	5	10	1	1	13	intercropped	3	DSMIR	DKC 80-53	6068	4621	1622
2015	Machinga	Matandika	Mat_2015	5	10	1	2	14	intercropped	3	DSMIR	DKC 80-53	3129	3895	1622
2015	Machinga	Matandika	Mat_2015	5	10	8	3	15	intercropped	3	DSMIR	DKC 80-53	4537	4234	1622
2015	Machinga	Matandika	Mat_2015	5	10	8	4	16	intercropped	3	DSMIR	DKC 80-53	11311	7828	1622
2015	Machinga	Matandika	Mat_2015	5	10	1	5	17	intercropped	3	DSMIR	DKC 80-53	2345	2872	1622
2015	Machinga	Matandika	Mat_2015	5	10	8	6	18	intercropped	3	DSMIR	DKC 80-53	2267	3069	1622
2015	Machinga	Matandika	Mat_2015	5	10	1	1	13	sole crop	1	CPMR	DKC 80-53	3090	2337	1622
2015	Machinga	Matandika	Mat_2015	5	10	1	2	14	sole crop	1	CPMR	DKC 80-53	2805	2114	1622
2015	Machinga	Matandika	Mat_2015	5	10	8	3	15	sole crop	1	CPMR	DKC 80-53	4022	3961	1622
2015	Machinga	Matandika	Mat_2015	5	10	8	4	16	sole crop	1	CPMR	DKC 80-53	4239	3450	1622
2015	Machinga	Matandika	Mat_2015	5	10	1	5	17	sole crop	1	CPMR	DKC 80-53	1933	2210	1622
2015	Machinga	Matandika	Mat_2015	5	10	8	6	18	sole crop	1	CPMR	DKC 80-53	1423	2122	1622
2016	Machinga	Matandika	Mat_2016	5	10	9	1	49	sole crop	2	DSMR	DKC 80-53	10103	4321	523
2016	Machinga	Matandika	Mat_2016	5	10	2	2	50	sole crop	2	DSMR	DKC 80-53	5929	2202	523
2016	Machinga	Matandika	Mat_2016	5	10	9	3	51	sole crop	2	DSMR	DKC 80-53	2823	1413	523
2016	Machinga	Matandika	Mat_2016	5	10	9	4	52	sole crop	2	DSMR	DKC 80-53	4748	2251	523
2016	Machinga	Matandika	Mat_2016	5	10	1	5	53	sole crop	2	DSMR	DKC 80-53	7351	3282	523
2016	Machinga	Matandika	Mat_2016	5	10	2	6	54	sole crop	2	DSMR	DKC 80-53	4405	1387	523
2016	Machinga	Matandika	Mat_2016	5	10	9	1	49	intercropped	3	DSMIR	DKC 80-53	5582	2621	523
2016	Machinga	Matandika	Mat_2016	5	10	2	2	50	intercropped	3	DSMIR	DKC 80-53	7328	3231	523
2016	Machinga	Matandika	Mat_2016	5	10	9	3	51	intercropped	3	DSMIR	DKC 80-53	6960	3819	523
2016	Machinga	Matandika	Mat_2016	5	10	9	4	52	intercropped	3	DSMIR	DKC 80-53	6029	1855	523
2016	Machinga	Matandika	Mat_2016	5	10	1	5	53	intercropped	3	DSMIR	DKC 80-53	7186	2529	523
2016	Machinga	Matandika	Mat_2016	5	10	2	6	54	intercropped	3	DSMIR	DKC 80-53	9343	3345	523
2016	Machinga	Matandika	Mat_2016	5	10	9	1	49	sole crop	1	CPMR	DKC 80-53	5914	317	523
2016	Machinga	Matandika	Mat_2016	5	10	2	2	50	sole crop	1	CPMR	DKC 80-53	2945	1125	523
2016	Machinga	Matandika	Mat_2016	5	10	9	3	51	sole crop	1	CPMR	DKC 80-53	1368	367	523
2016	Machinga	Matandika	Mat_2016	5	10	9	4	52	sole crop	1	CPMR	DKC 80-53	3229	1195	523
2016	Machinga	Matandika	Mat_2016	5	10	1	5	53	sole crop	1	CPMR	DKC 80-53	2869	828	523
2016	Machinga	Matandika	Mat_2016	5	10	2	6	54	sole crop	1	CPMR	DKC 80-53	2353	1280	523
2017	Machinga	Matandika	Mat_2017	5	12	10	1	1	sole crop	2	DSMR	DKC 80-53	7669	5761	1597
2017	Machinga	Matandika	Mat_2017	5	12	3	2	1	sole crop	2	DSMR	DKC 80-53	5254	5708	1597
2017	Machinga	Matandika	Mat_2017	5	12	10	3	1	sole crop	2	DSMR	DKC 80-53	4802	2720	1597
2017	Machinga	Matandika	Mat_2017	5	12	10	4	1	sole crop	2	DSMR	DKC 80-53	4792	3211	1597
2017	Machinga	Matandika	Mat_2017	5	12	2	5	1	sole crop	2	DSMR	DKC 80-53	3099	2712	1597
2017	Machinga	Matandika	Mat_2017	5	12	3	6	1	sole crop	2	DSMR	DKC 80-53	6834	2810	1597
2017	Machinga	Matandika	Mat_2017	5	12	10	1	1	intercropped	3	DSMIR	DKC 80-53	8050	4916	1597
2017	Machinga	Matandika	Mat_2017	5	12	3	2	1	intercropped	3	DSMIR	DKC 80-53	4020	4602	1597
2017	Machinga	Matandika	Mat_2017	5	12	10	3	1	intercropped	3	DSMIR	DKC 80-53	4720	6360	1597
2017	Machinga	Matandika	Mat_2017	5	12	10	4	1	intercropped	3	DSMIR	DKC 80-53	2898	4013	1597
2017	Machinga	Matandika	Mat_2017	5	12	2	5	1	intercropped	3	DSMIR	DKC 80-53	3282	3417	1597
2017	Machinga	Matandika	Mat_2017	5	12	3	6	1	intercropped	3	DSMIR	DKC 80-53	7239	6322	1597
2017	Machinga	Matandika	Mat_2017	5	12	10	1	1	sole crop	1	CPMR	DKC 80-53	2509	2341	1597
2017	Machinga	Matandika	Mat_2017	5	12	3	2	1	sole crop	1	CPMR	DKC 80-53	2315	3642	1597
2017	Machinga	Matandika	Mat_2017	5	12	10	3	1	sole crop	1	CPMR	DKC 80-53	2325	2172	1597
2017	Machinga	Matandika	Mat_2017	5	12	10	4	1	sole crop	1	CPMR	DKC 80-53	2133	2354	1597
2017	Machinga	Matandika	Mat_2017	5	12	2	5	1	sole crop	1	CPMR	DKC 80-53	2343	3109	1597
2017	Machinga	Matandika	Mat_2017	5	12	3	6	1	sole crop	1	CPMR	DKC 80-53	2213	1959	1597
2018	Machinga	Matandika	Mat_2018	4	10	1	0	19	sole crop	2	DSMR	DKC 80-53	3389	2576	768
2018	Machinga	Matandika	Mat_2018	4	10	11	0	20	sole crop	2	DSMR	DKC 80-53	5777	5301	768
2018	Machinga	Matandika	Mat_2018	4	10	11	0	21	sole crop	2	DSMR	DKC 80-53	5025	3028	768
2018	Machinga	Matandika	Mat_2018	4	10	11	0	22	sole crop	2	DSMR	DKC 80-53	4245	2973	768
2018	Machinga	Matandika	Mat_2018	4	10	3	0	23	sole crop	2	DSMR	DKC 80-53	4913	5119	768
2018	Machinga	Matandika	Mat_2018	4	10	4	0	24	sole crop	2	DSMR	DKC 80-53	4242	4068	768
2018	Machinga	Matandika	Mat_2018	4	10	1	0	19	intercropped	3	DSMIR	DKC 80-53	6294	3963	768
2018	Machinga	Matandika	Mat_2018	4	10	11	0	20	intercropped	3	DSMIR	DKC 80-53	6881	4591	768
2018	Machinga	Matandika	Mat_2018	4	10	11	0	21	intercropped	3	DSMIR	DKC 80-53	5766	3240	768
2018	Machinga	Matandika	Mat_2018	4	10	11	0	22	intercropped	3	DSMIR	DKC 80-53	5245	5145	768
2018	Machinga	Matandika	Mat_2018	4	10	3	0	23	intercropped	3	DSMIR	DKC 80-53	3075	2758	768
2018	Machinga	Matandika	Mat_2018	4	10	4	0	24	intercropped	3	DSMIR	DKC 80-53	6743	5074	768
2018	Machinga	Matandika	Mat_2018	4	10	1	0	19	sole crop	1	CPMR	DKC 80-53	1582	997	768
2018	Machinga	Matandika	Mat_2018	4	10	11	0	20	sole crop	1	CPMR	DKC 80-53	3607	2270	768
2018	Machinga	Matandika	Mat_2018	4	10	11	0	21	sole crop	1	CPMR	DKC 80-53	3873	1806	768
2018	Machinga	Matandika	Mat_2018	4	10	11	0	22	sole crop	1	CPMR	DKC 80-53	3876	1736	768
2018	Machinga	Matandika	Mat_2018	4	10	3	0	23	sole crop	1	CPMR	DKC 80-53	2898	2443	768
2018	Machinga	Matandika	Mat_2018	4	10	4	0	24	sole crop	1	CPMR	DKC 80-53	3587	1812	768
2019	Machinga	Matandika	Mat_2019	4	10	12	1	7	sole crop	2	DSMR	DKC 80-53	8854	8602	1198
2019	Machinga	Matandika	Mat_2019	4	10	12	2	8	sole crop	2	DSMR	DKC 80-53	6256	5951	1198
2019	Machinga	Matandika	Mat_2019	4	10	12	3	9	sole crop	2	DSMR	DKC 80-53	6923	6125	1198
2019	Machinga	Matandika	Mat_2019	4	10	4	4	10	sole crop	2	DSMR	DKC 80-53	7246	6880	1198
2019	Machinga	Matandika	Mat_2019	4	10	5	5	11	sole crop	2	DSMR	DKC 80-53	6312	6485	1198
2019	Machinga	Matandika	Mat_2019	4	10	2	6	12	sole crop	2	DSMR	DKC 80-53	7044	6979	1198
2019	Machinga	Matandika	Mat_2019	4	10	12	1	7	intercropped	3	DSMIR	DKC 80-53	6960	7266	1198
2019	Machinga	Matandika	Mat_2019	4	10	12	2	8	intercropped	3	DSMIR	DKC 80-53	6442	6291	1198
2019	Machinga	Matandika	Mat_2019	4	10	12	3	9	intercropped	3	DSMIR	DKC 80-53	6015	6197	1198
2019	Machinga	Matandika	Mat_2019	4	10	4	4	10	intercropped	3	DSMIR	DKC 80-53	4744	4435	1198
2019	Machinga	Matandika	Mat_2019	4	10	5	5	11	intercropped	3	DSMIR	DKC 80-53	5412	6468	1198
2019	Machinga	Matandika	Mat_2019	4	10	2	6	12	intercropped	3	DSMIR	DKC 80-53	6459	6191	1198
2019	Machinga	Matandika	Mat_2019	4	10	12	1	7	sole crop	1	CPMR	DKC 80-53	6660	6738	1198
2019	Machinga	Matandika	Mat_2019	4	10	12	2	8	sole crop	1	CPMR	DKC 80-53	4982	3300	1198
2019	Machinga	Matandika	Mat_2019	4	10	12	3	9	sole crop	1	CPMR	DKC 80-53	5272	4567	1198
2019	Machinga	Matandika	Mat_2019	4	10	4	4	10	sole crop	1	CPMR	DKC 80-53	5938	5980	1198
2019	Machinga	Matandika	Mat_2019	4	10	5	5	11	sole crop	1	CPMR	DKC 80-53	4313	4923	1198
2019	Machinga	Matandika	Mat_2019	4	10	2	6	12	sole crop	1	CPMR	DKC 80-53	6082	6527	1198
2020	Machinga	Matandika	Mat_2020	4	10	13	1	19	sole crop	2	DSMR	DKC 80-53	14882	10161	947
2020	Machinga	Matandika	Mat_2020	4	10	13	2	20	sole crop	2	DSMR	DKC 80-53	12018	2721	947
2020	Machinga	Matandika	Mat_2020	4	10	13	3	21	sole crop	2	DSMR	DKC 80-53	11900	3248	947
2020	Machinga	Matandika	Mat_2020	4	10	5	4	22	sole crop	2	DSMR	DKC 80-53	5133	2227	947
2020	Machinga	Matandika	Mat_2020	4	10	6	5	23	sole crop	2	DSMR	DKC 80-53	9449	3670	947
2020	Machinga	Matandika	Mat_2020	4	10	3	6	24	sole crop	2	DSMR	DKC 80-53	10858	3882	947
2020	Machinga	Matandika	Mat_2020	4	10	13	1	19	intercropped	3	DSMIR	DKC 80-53	13180	8049	947
2020	Machinga	Matandika	Mat_2020	4	10	13	2	20	intercropped	3	DSMIR	DKC 80-53	10319	3562	947
2020	Machinga	Matandika	Mat_2020	4	10	13	3	21	intercropped	3	DSMIR	DKC 80-53	9308	2859	947
2020	Machinga	Matandika	Mat_2020	4	10	5	4	22	intercropped	3	DSMIR	DKC 80-53	5031	2187	947
2020	Machinga	Matandika	Mat_2020	4	10	6	5	23	intercropped	3	DSMIR	DKC 80-53	9775	3391	947
2020	Machinga	Matandika	Mat_2020	4	10	3	6	24	intercropped	3	DSMIR	DKC 80-53	8282	3857	947
2020	Machinga	Matandika	Mat_2020	4	10	13	1	19	sole crop	1	CPMR	DKC 80-53	11701	1752	947
2020	Machinga	Matandika	Mat_2020	4	10	13	2	20	sole crop	1	CPMR	DKC 80-53	9667	2043	947
2020	Machinga	Matandika	Mat_2020	4	10	13	3	21	sole crop	1	CPMR	DKC 80-53	9800	1939	947
2020	Machinga	Matandika	Mat_2020	4	10	5	4	22	sole crop	1	CPMR	DKC 80-53	4650	1736	947
2020	Machinga	Matandika	Mat_2020	4	10	6	5	23	sole crop	1	CPMR	DKC 80-53	4611	1668	947
2020	Machinga	Matandika	Mat_2020	4	10	3	6	24	sole crop	1	CPMR	DKC 80-53	5701	3113	947
2014	Nkhotakota	Mwansambo	Mwa_2014	2	6	5	1	36	sole crop	2	DSMR	DKC 80-53	4158	3762	987
2014	Nkhotakota	Mwansambo	Mwa_2014	2	6	9	2	37	sole crop	2	DSMR	DKC 80-53	4939	4513	987
2014	Nkhotakota	Mwansambo	Mwa_2014	2	6	4	3	38	sole crop	2	DSMR	DKC 80-53	4161	3020	987
2014	Nkhotakota	Mwansambo	Mwa_2014	2	6	9	4	39	sole crop	2	DSMR	DKC 80-53	5320	3428	987
2014	Nkhotakota	Mwansambo	Mwa_2014	2	6	8	5	40	sole crop	2	DSMR	DKC 80-53	3718	2701	987
2014	Nkhotakota	Mwansambo	Mwa_2014	2	6	5	1	36	intercropped	3	DSMIR	DKC 80-53	3885	3295	987
2014	Nkhotakota	Mwansambo	Mwa_2014	2	6	9	2	37	intercropped	3	DSMIR	DKC 80-53	6089	5388	987
2014	Nkhotakota	Mwansambo	Mwa_2014	2	6	4	3	38	intercropped	3	DSMIR	DKC 80-53	6382	4833	987
2014	Nkhotakota	Mwansambo	Mwa_2014	2	6	9	4	39	intercropped	3	DSMIR	DKC 80-53	5297	4274	987
2014	Nkhotakota	Mwansambo	Mwa_2014	2	6	8	5	40	intercropped	3	DSMIR	DKC 80-53	5359	4042	987
2014	Nkhotakota	Mwansambo	Mwa_2014	2	6	5	6	41	intercropped	3	DSMIR	DKC 80-53	4127	3454	987
2014	Nkhotakota	Mwansambo	Mwa_2014	2	6	5	1	36	sole crop	1	CPMR	DKC 80-53	5932	4810	987
2014	Nkhotakota	Mwansambo	Mwa_2014	2	6	9	2	37	sole crop	1	CPMR	DKC 80-53	3989	2935	987
2014	Nkhotakota	Mwansambo	Mwa_2014	2	6	4	3	38	sole crop	1	CPMR	DKC 80-53	4133	3386	987
2014	Nkhotakota	Mwansambo	Mwa_2014	2	6	9	4	39	sole crop	1	CPMR	DKC 80-53	4202	2768	987
2014	Nkhotakota	Mwansambo	Mwa_2014	2	6	8	5	40	sole crop	1	CPMR	DKC 80-53	4608	3550	987
2014	Nkhotakota	Mwansambo	Mwa_2014	2	6	5	6	41	sole crop	1	CPMR	DKC 80-53	4045	2740	987
2014	Nkhotakota	Mwansambo	Mwa_2014	2	6	5	6	41	sole crop	1	CPMR	DKC 80-53	3957	3510	987
2015	Nkhotakota	Mwansambo	Mwa_2015	2	6	6	1	31	sole crop	2	DSMR	DKC 80-53	5573	5723	1043
2015	Nkhotakota	Mwansambo	Mwa_2015	2	6	10	2	32	sole crop	2	DSMR	DKC 80-53	7379	7941	1043
2015	Nkhotakota	Mwansambo	Mwa_2015	2	6	1	3	33	sole crop	2	DSMR	DKC 80-53	5803	5203	1043
2015	Nkhotakota	Mwansambo	Mwa_2015	2	6	9	4	34	sole crop	2	DSMR	DKC 80-53	6428	4498	1043
2015	Nkhotakota	Mwansambo	Mwa_2015	2	6	1	5	35	sole crop	2	DSMR	DKC 80-53	3007	4670	1043
2015	Nkhotakota	Mwansambo	Mwa_2015	2	6	6	6	36	sole crop	2	DSMR	DKC 80-53	6630	6111	1043
2015	Nkhotakota	Mwansambo	Mwa_2015	2	6	6	1	31	intercropped	3	DSMIR	DKC 80-53	5162	4664	1043
2015	Nkhotakota	Mwansambo	Mwa_2015	2	6	10	2	32	intercropped	3	DSMIR	DKC 80-53	8834	6909	1043
2015	Nkhotakota	Mwansambo	Mwa_2015	2	6	1	3	33	intercropped	3	DSMIR	DKC 80-53	9528	7485	1043
2015	Nkhotakota	Mwansambo	Mwa_2015	2	6	9	4	34	intercropped	3	DSMIR	DKC 80-53	5748	4639	1043
2015	Nkhotakota	Mwansambo	Mwa_2015	2	6	1	5	35	intercropped	3	DSMIR	DKC 80-53	5442	3800	1043
2015	Nkhotakota	Mwansambo	Mwa_2015	2	6	6	6	36	intercropped	3	DSMIR	DKC 80-53	5371	5236	1043
2015	Nkhotakota	Mwansambo	Mwa_2015	2	6	6	1	31	sole crop	1	CPMR	DKC 80-53	5335	4017	1043
2015	Nkhotakota	Mwansambo	Mwa_2015	2	6	10	2	32	sole crop	1	CPMR	DKC 80-53	3144	3298	1043
2015	Nkhotakota	Mwansambo	Mwa_2015	2	6	1	3	33	sole crop	1	CPMR	DKC 80-53	8467	8606	1043
2015	Nkhotakota	Mwansambo	Mwa_2015	2	6	9	4	34	sole crop	1	CPMR	DKC 80-53	4296	2685	1043
2015	Nkhotakota	Mwansambo	Mwa_2015	2	6	1	5	35	sole crop	1	CPMR	DKC 80-53	4045	4236	1043
2015	Nkhotakota	Mwansambo	Mwa_2015	2	6	6	6	36	sole crop	1	CPMR	DKC 80-53	4203	3805	1043
2016	Nkhotakota	Mwansambo	Mwa_2016	2	6	7	1	1	sole crop	2	DSMR	DKC 80-53	2146	1971	709
2016	Nkhotakota	Mwansambo	Mwa_2016	2	6	11	2	2	sole crop	2	DSMR	DKC 80-53	8318	8396	709
2016	Nkhotakota	Mwansambo	Mwa_2016	2	6	2	3	3	sole crop	2	DSMR	DKC 80-53	5954	6448	709
2016	Nkhotakota	Mwansambo	Mwa_2016	2	6	10	4	4	sole crop	2	DSMR	DKC 80-53	2673	3351	709
2016	Nkhotakota	Mwansambo	Mwa_2016	2	6	2	5	5	sole crop	2	DSMR	DKC 80-53	4406	5625	709
2016	Nkhotakota	Mwansambo	Mwa_2016	2	6	7	6	6	sole crop	2	DSMR	DKC 80-53	4890	6377	709
2016	Nkhotakota	Mwansambo	Mwa_2016	2	6	7	1	1	intercropped	3	DSMIR	DKC 80-53	2453	2099	709
2016	Nkhotakota	Mwansambo	Mwa_2016	2	6	11	2	2	intercropped	3	DSMIR	DKC 80-53	9228	9071	709
2016	Nkhotakota	Mwansambo	Mwa_2016	2	6	2	3	3	intercropped	3	DSMIR	DKC 80-53	7951	7973	709
2016	Nkhotakota	Mwansambo	Mwa_2016	2	6	10	4	4	intercropped	3	DSMIR	DKC 80-53	3098	4827	709
2016	Nkhotakota	Mwansambo	Mwa_2016	2	6	2	5	5	intercropped	3	DSMIR	DKC 80-53	3001	5344	709
2016	Nkhotakota	Mwansambo	Mwa_2016	2	6	7	6	6	intercropped	3	DSMIR	DKC 80-53	3735	5443	709
2016	Nkhotakota	Mwansambo	Mwa_2016	2	6	7	1	1	sole crop	1	CPMR	DKC 80-53	2597	2148	709
2016	Nkhotakota	Mwansambo	Mwa_2016	2	6	11	2	2	sole crop	1	CPMR	DKC 80-53	4386	4982	709
2016	Nkhotakota	Mwansambo	Mwa_2016	2	6	2	3	3	sole crop	1	CPMR	DKC 80-53	4841	5542	709
2016	Nkhotakota	Mwansambo	Mwa_2016	2	6	10	4	4	sole crop	1	CPMR	DKC 80-53	4813	5951	709
2016	Nkhotakota	Mwansambo	Mwa_2016	2	6	2	5	5	sole crop	1	CPMR	DKC 80-53	4409	4534	709
2016	Nkhotakota	Mwansambo	Mwa_2016	2	6	7	6	6	sole crop	1	CPMR	DKC 80-53	2188	2732	709
2017	Nkhotakota	Mwansambo	Mwa_2017	5	12	12	1	1	sole crop	2	DSMR	DKC 80-53	8066	6459	1212
2017	Nkhotakota	Mwansambo	Mwa_2017	5	12	1	2	1	sole crop	2	DSMR	DKC 80-53	6374	8139	1212
2017	Nkhotakota	Mwansambo	Mwa_2017	5	12	11	3	1	sole crop	2	DSMR	DKC 80-53	7256	7209	1212
2017	Nkhotakota	Mwansambo	Mwa_2017	5	12	1	4	1	sole crop	2	DSMR	DKC 80-53	4324	3499	1212
2017	Nkhotakota	Mwansambo	Mwa_2017	5	12	3	5	1	sole crop	2	DSMR	DKC 80-53	6568	5712	1212
2017	Nkhotakota	Mwansambo	Mwa_2017	2	6	8	6	1	sole crop	2	DSMR	DKC 80-53	8050	8537	1212
2017	Nkhotakota	Mwansambo	Mwa_2017	5	12	12	1	1	intercropped	3	DSMIR	DKC 80-53	9958	7982	1212
2017	Nkhotakota	Mwansambo	Mwa_2017	5	12	1	2	1	intercropped	3	DSMIR	DKC 80-53	7574	7830	1212
2017	Nkhotakota	Mwansambo	Mwa_2017	5	12	11	3	1	intercropped	3	DSMIR	DKC 80-53	7048	6419	1212
2017	Nkhotakota	Mwansambo	Mwa_2017	5	12	1	4	1	intercropped	3	DSMIR	DKC 80-53	4653	5829	1212
2017	Nkhotakota	Mwansambo	Mwa_2017	5	12	3	5	1	intercropped	3	DSMIR	DKC 80-53	9103	5560	1212
2017	Nkhotakota	Mwansambo	Mwa_2017	2	6	8	6	1	intercropped	3	DSMIR	DKC 80-53	5377	5858	1212
2017	Nkhotakota	Mwansambo	Mwa_2017	5	12	12	1	1	sole crop	1	CPMR	DKC 80-53	2668	3856	1212
2017	Nkhotakota	Mwansambo	Mwa_2017	5	12	1	2	1	sole crop	1	CPMR	DKC 80-53	4519	4540	1212
2017	Nkhotakota	Mwansambo	Mwa_2017	5	12	11	3	1	sole crop	1	CPMR	DKC 80-53	7058	4608	1212
2017	Nkhotakota	Mwansambo	Mwa_2017	5	12	1	4	1	sole crop	1	CPMR	DKC 80-53	6076	5734	1212
2017	Nkhotakota	Mwansambo	Mwa_2017	5	12	3	5	1	sole crop	1	CPMR	DKC 80-53	11316	3846	1212
2017	Nkhotakota	Mwansambo	Mwa_2017	2	6	8	6	1	sole crop	1	CPMR	DKC 80-53	5494	3720	1212
2018	Nkhotakota	Mwansambo	Mwa_2018	2	6	13	0	37	sole crop	2	DSMR	DKC 80-53	4122	4592	1380
2018	Nkhotakota	Mwansambo	Mwa_2018	2	6	2	0	38	sole crop	2	DSMR	DKC 80-53	6730	6547	1380
2018	Nkhotakota	Mwansambo	Mwa_2018	2	6	12	0	39	sole crop	2	DSMR	DKC 80-53	5068	4938	1380
2018	Nkhotakota	Mwansambo	Mwa_2018	2	6	2	0	40	sole crop	2	DSMR	DKC 80-53	4505	5325	1380
2018	Nkhotakota	Mwansambo	Mwa_2018	2	6	4	0	41	sole crop	2	DSMR	DKC 80-53	5166	4859	1380
2018	Nkhotakota	Mwansambo	Mwa_2018	2	6	9	0	42	sole crop	2	DSMR	DKC 80-53	5139	4959	1380
2018	Nkhotakota	Mwansambo	Mwa_2018	2	6	13	0	37	intercropped	3	DSMIR	DKC 80-53	7146	6200	1380
2018	Nkhotakota	Mwansambo	Mwa_2018	2	6	2	0	38	intercropped	3	DSMIR	DKC 80-53	7068	6828	1380
2018	Nkhotakota	Mwansambo	Mwa_2018	2	6	12	0	39	intercropped	3	DSMIR	DKC 80-53	5094	5012	1380
2018	Nkhotakota	Mwansambo	Mwa_2018	2	6	2	0	40	intercropped	3	DSMIR	DKC 80-53	6364	5985	1380
2018	Nkhotakota	Mwansambo	Mwa_2018	2	6	4	0	41	intercropped	3	DSMIR	DKC 80-53	4504	5362	1380
2018	Nkhotakota	Mwansambo	Mwa_2018	2	6	9	0	42	intercropped	3	DSMIR	DKC 80-53	11594	8116	1380
2018	Nkhotakota	Mwansambo	Mwa_2018	2	6	13	0	37	sole crop	1	CPMR	DKC 80-53	3994	4851	1380
2018	Nkhotakota	Mwansambo	Mwa_2018	2	6	2	0	38	sole crop	1	CPMR	DKC 80-53	4887	4430	1380
2018	Nkhotakota	Mwansambo	Mwa_2018	2	6	12	0	39	sole crop	1	CPMR	DKC 80-53	3534	3565	1380
2018	Nkhotakota	Mwansambo	Mwa_2018	2	6	2	0	40	sole crop	1	CPMR	DKC 80-53	6874	6451	1380
2018	Nkhotakota	Mwansambo	Mwa_2018	2	6	4	0	41	sole crop	1	CPMR	DKC 80-53	3544	4780	1380
2018	Nkhotakota	Mwansambo	Mwa_2018	2	6	9	0	42	sole crop	1	CPMR	DKC 80-53	4782	3572	1380
2019	Nkhotakota	Mwansambo	Mwa_2019	2	6	3	1	31	sole crop	2	DSMR	DKC 80-53	6925	5715	1407
2019	Nkhotakota	Mwansambo	Mwa_2019	2	6	14	2	32	sole crop	2	DSMR	DKC 80-53	8084	6821	1407
2019	Nkhotakota	Mwansambo	Mwa_2019	2	6	13	3	33	sole crop	2	DSMR	DKC 80-53	5537	3198	1407
2019	Nkhotakota	Mwansambo	Mwa_2019	2	6	3	4	34	sole crop	2	DSMR	DKC 80-53	5202	4524	1407
2019	Nkhotakota	Mwansambo	Mwa_2019	2	6	5	5	35	sole crop	2	DSMR	DKC 80-53	6192	5576	1407
2019	Nkhotakota	Mwansambo	Mwa_2019	2	6	10	6	36	sole crop	2	DSMR	DKC 80-53	5276	4435	1407
2019	Nkhotakota	Mwansambo	Mwa_2019	2	6	3	1	31	intercropped	3	DSMIR	DKC 80-53	4910	7524	1407
2019	Nkhotakota	Mwansambo	Mwa_2019	2	6	14	2	32	intercropped	3	DSMIR	DKC 80-53	5294	7136	1407
2019	Nkhotakota	Mwansambo	Mwa_2019	2	6	13	3	33	intercropped	3	DSMIR	DKC 80-53	3878	3259	1407
2019	Nkhotakota	Mwansambo	Mwa_2019	2	6	3	4	34	intercropped	3	DSMIR	DKC 80-53	5670	4420	1407
2019	Nkhotakota	Mwansambo	Mwa_2019	2	6	5	5	35	intercropped	3	DSMIR	DKC 80-53	5417	4024	1407
2019	Nkhotakota	Mwansambo	Mwa_2019	2	6	10	6	36	intercropped	3	DSMIR	DKC 80-53	5589	5093	1407
2019	Nkhotakota	Mwansambo	Mwa_2019	2	6	3	1	31	sole crop	1	CPMR	DKC 80-53	6741	4823	1407
2019	Nkhotakota	Mwansambo	Mwa_2019	2	6	14	2	32	sole crop	1	CPMR	DKC 80-53	3717	2909	1407
2019	Nkhotakota	Mwansambo	Mwa_2019	2	6	13	3	33	sole crop	1	CPMR	DKC 80-53	2786	1494	1407
2019	Nkhotakota	Mwansambo	Mwa_2019	2	6	3	4	34	sole crop	1	CPMR	DKC 80-53	2852	3708	1407
2019	Nkhotakota	Mwansambo	Mwa_2019	2	6	5	5	35	sole crop	1	CPMR	DKC 80-53	2749	2773	1407
2019	Nkhotakota	Mwansambo	Mwa_2019	2	6	10	6	36	sole crop	1	CPMR	DKC 80-53	4623	3484	1407
2020	Nkhotakota	Mwansambo	Mwa_2020	2	6	4	1	49	sole crop	2	DSMR	DKC 80-53	5640	6547	881
2020	Nkhotakota	Mwansambo	Mwa_2020	2	6	15	2	50	sole crop	2	DSMR	DKC 80-53	6090	6534	881
2020	Nkhotakota	Mwansambo	Mwa_2020	2	6	14	3	51	sole crop	2	DSMR	DKC 80-53	4031	5018	881
2020	Nkhotakota	Mwansambo	Mwa_2020	2	6	4	4	52	sole crop	2	DSMR	DKC 80-53	5072	4777	881
2020	Nkhotakota	Mwansambo	Mwa_2020	2	6	6	5	53	sole crop	2	DSMR	DKC 80-53	5325	5338	881
2020	Nkhotakota	Mwansambo	Mwa_2020	2	6	11	6	54	sole crop	2	DSMR	DKC 80-53	5109	6030	881
2020	Nkhotakota	Mwansambo	Mwa_2020	2	6	4	1	49	intercropped	3	DSMIR	DKC 80-53	4463	5527	881
2020	Nkhotakota	Mwansambo	Mwa_2020	2	6	15	2	50	intercropped	3	DSMIR	DKC 80-53	6550	6578	881
2020	Nkhotakota	Mwansambo	Mwa_2020	2	6	14	3	51	intercropped	3	DSMIR	DKC 80-53	4060	4556	881
2020	Nkhotakota	Mwansambo	Mwa_2020	2	6	4	4	52	intercropped	3	DSMIR	DKC 80-53	4474	4069	881
2020	Nkhotakota	Mwansambo	Mwa_2020	2	6	6	5	53	intercropped	3	DSMIR	DKC 80-53	5255	4293	881
2020	Nkhotakota	Mwansambo	Mwa_2020	2	6	11	6	54	intercropped	3	DSMIR	DKC 80-53	6091	5384	881
2020	Nkhotakota	Mwansambo	Mwa_2020	2	6	4	1	49	sole crop	1	CPMR	DKC 80-53	5086	6142	881
2020	Nkhotakota	Mwansambo	Mwa_2020	2	6	15	2	50	sole crop	1	CPMR	DKC 80-53	3395	4323	881
2020	Nkhotakota	Mwansambo	Mwa_2020	2	6	14	3	51	sole crop	1	CPMR	DKC 80-53	3208	3842	881
2020	Nkhotakota	Mwansambo	Mwa_2020	2	6	4	4	52	sole crop	1	CPMR	DKC 80-53	2997	3018	881
2020	Nkhotakota	Mwansambo	Mwa_2020	2	6	6	5	53	sole crop	1	CPMR	DKC 80-53	4668	4024	881
2020	Nkhotakota	Mwansambo	Mwa_2020	2	6	11	6	54	sole crop	1	CPMR	DKC 80-53	3828	4338	881
2014	Zomba	Songani	Son_2014	6	11	6	1	6	sole crop	2	DSMR	DKC 80-53	6923	6367	870
2014	Zomba	Songani	Son_2014	6	11	6	2	7	sole crop	2	DSMR	DKC 80-53	4930	5557	870
2014	Zomba	Songani	Son_2014	6	11	1	3	8	sole crop	2	DSMR	DKC 80-53	9031	9328	870
2014	Zomba	Songani	Son_2014	6	11	2	4	9	sole crop	2	DSMR	DKC 80-53	4702	7337	870
2014	Zomba	Songani	Son_2014	6	11	2	5	10	sole crop	2	DSMR	DKC 80-53	6732	5141	870
2014	Zomba	Songani	Son_2014	6	11	2	6	11	sole crop	2	DSMR	DKC 80-53	6806	6847	870
2014	Zomba	Songani	Son_2014	6	11	6	1	6	intercropped	3	DSMIR	DKC 80-53	7394	7324	870
2014	Zomba	Songani	Son_2014	6	11	6	2	7	intercropped	3	DSMIR	DKC 80-53	6556	6491	870
2014	Zomba	Songani	Son_2014	6	11	1	3	8	intercropped	3	DSMIR	DKC 80-53	8079	8091	870
2014	Zomba	Songani	Son_2014	6	11	2	4	9	intercropped	3	DSMIR	DKC 80-53	4961	7175	870
2014	Zomba	Songani	Son_2014	6	11	2	5	10	intercropped	3	DSMIR	DKC 80-53	6363	3772	870
2014	Zomba	Songani	Son_2014	6	11	2	6	11	intercropped	3	DSMIR	DKC 80-53	6218	4977	870
2014	Zomba	Songani	Son_2014	6	11	6	1	6	sole crop	1	CPMR	DKC 80-53	6373	5017	870
2014	Zomba	Songani	Son_2014	6	11	6	2	7	sole crop	1	CPMR	DKC 80-53	7390	5560	870
2014	Zomba	Songani	Son_2014	6	11	1	3	8	sole crop	1	CPMR	DKC 80-53	11615	8927	870
2014	Zomba	Songani	Son_2014	6	11	2	4	9	sole crop	1	CPMR	DKC 80-53	7743	6615	870
2014	Zomba	Songani	Son_2014	6	11	2	5	10	sole crop	1	CPMR	DKC 80-53	6496	3582	870
2014	Zomba	Songani	Son_2014	6	11	2	6	11	sole crop	1	CPMR	DKC 80-53	4317	3806	870
2015	Zomba	Songani	Son_2015	6	11	7	1	1	sole crop	2	DSMR	DKC 80-53	4265	3542	1086
2015	Zomba	Songani	Son_2015	6	11	7	2	2	sole crop	2	DSMR	DKC 80-53	6974	5351	1086
2015	Zomba	Songani	Son_2015	6	11	1	3	3	sole crop	2	DSMR	DKC 80-53	4728	4777	1086
2015	Zomba	Songani	Son_2015	6	11	3	4	4	sole crop	2	DSMR	DKC 80-53	3610	4472	1086
2015	Zomba	Songani	Son_2015	6	11	3	5	5	sole crop	2	DSMR	DKC 80-53	4496	5092	1086
2015	Zomba	Songani	Son_2015	6	11	3	6	6	sole crop	2	DSMR	DKC 80-53	3975	4537	1086
2015	Zomba	Songani	Son_2015	6	11	7	1	1	intercropped	3	DSMIR	DKC 80-53	6787	5418	1086
2015	Zomba	Songani	Son_2015	6	11	7	2	2	intercropped	3	DSMIR	DKC 80-53	7382	4914	1086
2015	Zomba	Songani	Son_2015	6	11	1	3	3	intercropped	3	DSMIR	DKC 80-53	3490	3632	1086
2015	Zomba	Songani	Son_2015	6	11	3	4	4	intercropped	3	DSMIR	DKC 80-53	4299	5299	1086
2015	Zomba	Songani	Son_2015	6	11	3	5	5	intercropped	3	DSMIR	DKC 80-53	6714	4912	1086
2015	Zomba	Songani	Son_2015	6	11	3	6	6	intercropped	3	DSMIR	DKC 80-53	4904	4136	1086
2015	Zomba	Songani	Son_2015	6	11	7	1	1	sole crop	1	CPMR	DKC 80-53	6560	6002	1086
2015	Zomba	Songani	Son_2015	6	11	7	2	2	sole crop	1	CPMR	DKC 80-53	5764	4346	1086
2015	Zomba	Songani	Son_2015	6	11	1	3	3	sole crop	1	CPMR	DKC 80-53	3825	4618	1086
2015	Zomba	Songani	Son_2015	6	11	3	4	4	sole crop	1	CPMR	DKC 80-53	4912	4547	1086
2015	Zomba	Songani	Son_2015	6	11	3	5	5	sole crop	1	CPMR	DKC 80-53	5920	6408	1086
2015	Zomba	Songani	Son_2015	6	11	3	6	6	sole crop	1	CPMR	DKC 80-53	6088	5772	1086
2016	Zomba	Songani	Son_2016	6	11	4	1	55	sole crop	2	DSMR	DKC 80-53	2581	1913	747
2016	Zomba	Songani	Son_2016	6	11	4	2	56	sole crop	2	DSMR	DKC 80-53	5250	3891	747
2016	Zomba	Songani	Son_2016	6	11	4	3	57	sole crop	2	DSMR	DKC 80-53	3365	3705	747
2016	Zomba	Songani	Son_2016	6	11	8	4	58	sole crop	2	DSMR	DKC 80-53	7814	7606	747
2016	Zomba	Songani	Son_2016	6	11	1	5	59	sole crop	2	DSMR	DKC 80-53	2952	5924	747
2016	Zomba	Songani	Son_2016	6	11	2	6	60	sole crop	2	DSMR	DKC 80-53	7054	6579	747
2016	Zomba	Songani	Son_2016	6	11	4	1	55	intercropped	3	DSMIR	DKC 80-53	3174	2380	747
2016	Zomba	Songani	Son_2016	6	11	4	2	56	intercropped	3	DSMIR	DKC 80-53	6503	5737	747
2016	Zomba	Songani	Son_2016	6	11	4	3	57	intercropped	3	DSMIR	DKC 80-53	6375	2926	747
2016	Zomba	Songani	Son_2016	6	11	8	4	58	intercropped	3	DSMIR	DKC 80-53	7216	8028	747
2016	Zomba	Songani	Son_2016	6	11	1	5	59	intercropped	3	DSMIR	DKC 80-53	5928	9846	747
2016	Zomba	Songani	Son_2016	6	11	2	6	60	intercropped	3	DSMIR	DKC 80-53	5004	4667	747
2016	Zomba	Songani	Son_2016	6	11	4	1	55	sole crop	1	CPMR	DKC 80-53	2293	1503	747
2016	Zomba	Songani	Son_2016	6	11	4	2	56	sole crop	1	CPMR	DKC 80-53	7222	3618	747
2016	Zomba	Songani	Son_2016	6	11	4	3	57	sole crop	1	CPMR	DKC 80-53	11338	3826	747
2016	Zomba	Songani	Son_2016	6	11	8	4	58	sole crop	1	CPMR	DKC 80-53	3599	3163	747
2016	Zomba	Songani	Son_2016	6	11	1	5	59	sole crop	1	CPMR	DKC 80-53	5225	4892	747
2016	Zomba	Songani	Son_2016	6	11	2	6	60	sole crop	1	CPMR	DKC 80-53	4520	4216	747
2017	Zomba	Songani	Son_2017	5	12	9	1	1	sole crop	2	DSMR	DKC 80-53	4640	4889	746
2017	Zomba	Songani	Son_2017	5	12	5	2	1	sole crop	2	DSMR	DKC 80-53	4714	3425	746
2017	Zomba	Songani	Son_2017	5	12	5	3	1	sole crop	2	DSMR	DKC 80-53	2989	2969	746
2017	Zomba	Songani	Son_2017	5	12	9	4	1	sole crop	2	DSMR	DKC 80-53	7708	8795	746
2017	Zomba	Songani	Son_2017	5	12	2	5	1	sole crop	2	DSMR	DKC 80-53	4376	1818	746
2017	Zomba	Songani	Son_2017	5	12	3	6	1	sole crop	2	DSMR	DKC 80-53	7687	9978	746
2017	Zomba	Songani	Son_2017	5	12	9	1	1	intercropped	3	DSMIR	DKC 80-53	11157	8768	746
2017	Zomba	Songani	Son_2017	5	12	5	2	1	intercropped	3	DSMIR	DKC 80-53	11823	7723	746
2017	Zomba	Songani	Son_2017	5	12	5	3	1	intercropped	3	DSMIR	DKC 80-53	5029	3866	746
2017	Zomba	Songani	Son_2017	5	12	9	4	1	intercropped	3	DSMIR	DKC 80-53	6399	5748	746
2017	Zomba	Songani	Son_2017	5	12	2	5	1	intercropped	3	DSMIR	DKC 80-53	3570	1539	746
2017	Zomba	Songani	Son_2017	5	12	3	6	1	intercropped	3	DSMIR	DKC 80-53	8217	10061	746
2017	Zomba	Songani	Son_2017	5	12	9	1	1	sole crop	1	CPMR	DKC 80-53	3871	2961	746
2017	Zomba	Songani	Son_2017	5	12	5	2	1	sole crop	1	CPMR	DKC 80-53	6574	5514	746
2017	Zomba	Songani	Son_2017	5	12	5	3	1	sole crop	1	CPMR	DKC 80-53	3272	3407	746
2017	Zomba	Songani	Son_2017	5	12	9	4	1	sole crop	1	CPMR	DKC 80-53	2245	3264	746
2017	Zomba	Songani	Son_2017	5	12	2	5	1	sole crop	1	CPMR	DKC 80-53	8842	4861	746
2017	Zomba	Songani	Son_2017	5	12	3	6	1	sole crop	1	CPMR	DKC 80-53	9694	12311	746
2018	Zomba	Songani	Son_2018	6	11	10	0	25	sole crop	2	DSMR	DKC 80-53	4944	6953	944
2018	Zomba	Songani	Son_2018	6	11	1	0	26	sole crop	2	DSMR	DKC 80-53	4980	4142	944
2018	Zomba	Songani	Son_2018	6	11	6	0	27	sole crop	2	DSMR	DKC 80-53	4317	3585	944
2018	Zomba	Songani	Son_2018	6	11	10	0	28	sole crop	2	DSMR	DKC 80-53	4603	4514	944
2018	Zomba	Songani	Son_2018	6	11	3	0	29	sole crop	2	DSMR	DKC 80-53	3220	3124	944
2018	Zomba	Songani	Son_2018	6	11	4	0	30	sole crop	2	DSMR	DKC 80-53	5051	6931	944
2018	Zomba	Songani	Son_2018	6	11	10	0	25	intercropped	3	DSMIR	DKC 80-53	6380	7110	944
2018	Zomba	Songani	Son_2018	6	11	1	0	26	intercropped	3	DSMIR	DKC 80-53	4502	1996	944
2018	Zomba	Songani	Son_2018	6	11	6	0	27	intercropped	3	DSMIR	DKC 80-53	2752	3018	944
2018	Zomba	Songani	Son_2018	6	11	10	0	28	intercropped	3	DSMIR	DKC 80-53	5079	5870	944
2018	Zomba	Songani	Son_2018	6	11	3	0	29	intercropped	3	DSMIR	DKC 80-53	6822	5485	944
2018	Zomba	Songani	Son_2018	6	11	4	0	30	intercropped	3	DSMIR	DKC 80-53	5916	6273	944
2018	Zomba	Songani	Son_2018	6	11	10	0	25	sole crop	1	CPMR	DKC 80-53	6012	7368	944
2018	Zomba	Songani	Son_2018	6	11	1	0	26	sole crop	1	CPMR	DKC 80-53	5776	3510	944
2018	Zomba	Songani	Son_2018	6	11	6	0	27	sole crop	1	CPMR	DKC 80-53	2293	2466	944
2018	Zomba	Songani	Son_2018	6	11	10	0	28	sole crop	1	CPMR	DKC 80-53	6730	6029	944
2018	Zomba	Songani	Son_2018	6	11	3	0	29	sole crop	1	CPMR	DKC 80-53	3405	3442	944
2018	Zomba	Songani	Son_2018	6	11	4	0	30	sole crop	1	CPMR	DKC 80-53	5182	5886	944
2019	Zomba	Songani	Son_2019	6	11	11	1	1	sole crop	2	DSMR	DKC 80-53	13108	5946	1047
2019	Zomba	Songani	Son_2019	6	11	11	2	2	sole crop	2	DSMR	DKC 80-53	5225	3945	1047
2019	Zomba	Songani	Son_2019	6	11	4	3	3	sole crop	2	DSMR	DKC 80-53	6194	6108	1047
2019	Zomba	Songani	Son_2019	6	11	5	4	4	sole crop	2	DSMR	DKC 80-53	7484	2701	1047
2019	Zomba	Songani	Son_2019	6	11	2	5	5	sole crop	2	DSMR	DKC 80-53	6325	6265	1047
2019	Zomba	Songani	Son_2019	6	11	7	6	6	sole crop	2	DSMR	DKC 80-53	7554	5335	1047
2019	Zomba	Songani	Son_2019	6	11	11	1	1	intercropped	3	DSMIR	DKC 80-53	9211	5319	1047
2019	Zomba	Songani	Son_2019	6	11	11	2	2	intercropped	3	DSMIR	DKC 80-53	4926	2968	1047
2019	Zomba	Songani	Son_2019	6	11	4	3	3	intercropped	3	DSMIR	DKC 80-53	2971	1616	1047
2019	Zomba	Songani	Son_2019	6	11	5	4	4	intercropped	3	DSMIR	DKC 80-53	11102	5571	1047
2019	Zomba	Songani	Son_2019	6	11	2	5	5	intercropped	3	DSMIR	DKC 80-53	5114	4898	1047
2019	Zomba	Songani	Son_2019	6	11	7	6	6	intercropped	3	DSMIR	DKC 80-53	6141	6642	1047
2019	Zomba	Songani	Son_2019	6	11	11	1	1	sole crop	1	CPMR	DKC 80-53	11035	5533	1047
2019	Zomba	Songani	Son_2019	6	11	11	2	2	sole crop	1	CPMR	DKC 80-53	3382	4809	1047
2019	Zomba	Songani	Son_2019	6	11	4	3	3	sole crop	1	CPMR	DKC 80-53	3743	4632	1047
2019	Zomba	Songani	Son_2019	6	11	5	4	4	sole crop	1	CPMR	DKC 80-53	13716	6262	1047
2019	Zomba	Songani	Son_2019	6	11	2	5	5	sole crop	1	CPMR	DKC 80-53	5937	5316	1047
2019	Zomba	Songani	Son_2019	6	11	7	6	6	sole crop	1	CPMR	DKC 80-53	5463	4045	1047
2020	Zomba	Songani	Son_2020	6	11	12	1	25	sole crop	2	DSMR	DKC 80-53	9192	7245	1242
2020	Zomba	Songani	Son_2020	6	11	12	2	26	sole crop	2	DSMR	DKC 80-53	2978	5279	1242
2020	Zomba	Songani	Son_2020	6	11	5	3	27	sole crop	2	DSMR	DKC 80-53	5884	5642	1242
2020	Zomba	Songani	Son_2020	6	11	6	4	28	sole crop	2	DSMR	DKC 80-53	6686	4721	1242
2020	Zomba	Songani	Son_2020	6	11	3	5	29	sole crop	2	DSMR	DKC 80-53	4869	4355	1242
2020	Zomba	Songani	Son_2020	6	11	8	6	30	sole crop	2	DSMR	DKC 80-53	3096	3547	1242
2020	Zomba	Songani	Son_2020	6	11	12	1	25	intercropped	3	DSMIR	DKC 80-53	7835	6269	1242
2020	Zomba	Songani	Son_2020	6	11	12	2	26	intercropped	3	DSMIR	DKC 80-53	5756	5108	1242
2020	Zomba	Songani	Son_2020	6	11	5	3	27	intercropped	3	DSMIR	DKC 80-53	5087	3444	1242
2020	Zomba	Songani	Son_2020	6	11	6	4	28	intercropped	3	DSMIR	DKC 80-53	7028	4983	1242
2020	Zomba	Songani	Son_2020	6	11	3	5	29	intercropped	3	DSMIR	DKC 80-53	6405	4720	1242
2020	Zomba	Songani	Son_2020	6	11	8	6	30	intercropped	3	DSMIR	DKC 80-53	3677	3542	1242
2020	Zomba	Songani	Son_2020	6	11	12	1	25	sole crop	1	CPMR	DKC 80-53	5750	5301	1242
2020	Zomba	Songani	Son_2020	6	11	12	2	26	sole crop	1	CPMR	DKC 80-53	3802	3979	1242
2020	Zomba	Songani	Son_2020	6	11	5	3	27	sole crop	1	CPMR	DKC 80-53	6062	3557	1242
2020	Zomba	Songani	Son_2020	6	11	6	4	28	sole crop	1	CPMR	DKC 80-53	7584	5558	1242
2020	Zomba	Songani	Son_2020	6	11	3	5	29	sole crop	1	CPMR	DKC 80-53	6038	4964	1242
2020	Zomba	Songani	Son_2020	6	11	8	6	30	sole crop	1	CPMR	DKC 80-53	3339	3080	1242
2014	Nkhotakota	Zidyana	Zid_2014	2	5	8	1	30	sole crop	2	DSMR	DKC 80-53	5931	7118	1348
2014	Nkhotakota	Zidyana	Zid_2014	2	5	9	2	31	sole crop	2	DSMR	DKC 80-53	4870	5653	1348
2014	Nkhotakota	Zidyana	Zid_2014	2	5	8	3	32	sole crop	2	DSMR	DKC 80-53	4445	5284	1348
2014	Nkhotakota	Zidyana	Zid_2014	2	5	9	4	33	sole crop	2	DSMR	DKC 80-53	5801	7632	1348
2014	Nkhotakota	Zidyana	Zid_2014	2	5	9	5	34	sole crop	2	DSMR	DKC 80-53	4441	5339	1348
2014	Nkhotakota	Zidyana	Zid_2014	2	5	8	6	35	sole crop	2	DSMR	DKC 80-53	6493	8259	1348
2014	Nkhotakota	Zidyana	Zid_2014	2	5	8	1	30	intercropped	3	DSMIR	DKC 80-53	4619	5714	1348
2014	Nkhotakota	Zidyana	Zid_2014	2	5	9	2	31	intercropped	3	DSMIR	DKC 80-53	3603	3964	1348
2014	Nkhotakota	Zidyana	Zid_2014	2	5	8	3	32	intercropped	3	DSMIR	DKC 80-53	5087	5965	1348
2014	Nkhotakota	Zidyana	Zid_2014	2	5	9	4	33	intercropped	3	DSMIR	DKC 80-53	5087	5531	1348
2014	Nkhotakota	Zidyana	Zid_2014	2	5	9	5	34	intercropped	3	DSMIR	DKC 80-53	3230	3384	1348
2014	Nkhotakota	Zidyana	Zid_2014	2	5	8	6	35	intercropped	3	DSMIR	DKC 80-53	6716	8283	1348
2014	Nkhotakota	Zidyana	Zid_2014	2	5	8	1	30	sole crop	1	CPMR	DKC 80-53	2970	4182	1348
2014	Nkhotakota	Zidyana	Zid_2014	2	5	9	2	31	sole crop	1	CPMR	DKC 80-53	3229	4162	1348
2014	Nkhotakota	Zidyana	Zid_2014	2	5	8	3	32	sole crop	1	CPMR	DKC 80-53	3380	3938	1348
2014	Nkhotakota	Zidyana	Zid_2014	2	5	9	4	33	sole crop	1	CPMR	DKC 80-53	3725	5116	1348
2014	Nkhotakota	Zidyana	Zid_2014	2	5	9	5	34	sole crop	1	CPMR	DKC 80-53	4561	5717	1348
2014	Nkhotakota	Zidyana	Zid_2014	2	5	8	6	35	sole crop	1	CPMR	DKC 80-53	4895	5291	1348
2015	Nkhotakota	Zidyana	Zid_2015	2	5	9	1	37	sole crop	2	DSMR	DKC 80-53	8331	4533	1022
2015	Nkhotakota	Zidyana	Zid_2015	2	5	10	2	38	sole crop	2	DSMR	DKC 80-53	9221	5892	1022
2015	Nkhotakota	Zidyana	Zid_2015	2	5	9	3	39	sole crop	2	DSMR	DKC 80-53	7503	3791	1022
2015	Nkhotakota	Zidyana	Zid_2015	2	5	10	4	40	sole crop	2	DSMR	DKC 80-53	5710	3409	1022
2015	Nkhotakota	Zidyana	Zid_2015	2	5	10	5	41	sole crop	2	DSMR	DKC 80-53	7082	3699	1022
2015	Nkhotakota	Zidyana	Zid_2015	2	5	1	6	42	sole crop	2	DSMR	DKC 80-53	7747	7973	1022
2015	Nkhotakota	Zidyana	Zid_2015	2	5	9	1	37	intercropped	3	DSMIR	DKC 80-53	8574	4837	1022
2015	Nkhotakota	Zidyana	Zid_2015	2	5	10	2	38	intercropped	3	DSMIR	DKC 80-53	9621	5690	1022
2015	Nkhotakota	Zidyana	Zid_2015	2	5	9	3	39	intercropped	3	DSMIR	DKC 80-53	10251	5313	1022
2015	Nkhotakota	Zidyana	Zid_2015	2	5	10	4	40	intercropped	3	DSMIR	DKC 80-53	5256	3581	1022
2015	Nkhotakota	Zidyana	Zid_2015	2	5	10	5	41	intercropped	3	DSMIR	DKC 80-53	6990	5373	1022
2015	Nkhotakota	Zidyana	Zid_2015	2	5	1	6	42	intercropped	3	DSMIR	DKC 80-53	5085	3754	1022
2015	Nkhotakota	Zidyana	Zid_2015	2	5	9	1	37	sole crop	1	CPMR	DKC 80-53	3348	2118	1022
2015	Nkhotakota	Zidyana	Zid_2015	2	5	10	2	38	sole crop	1	CPMR	DKC 80-53	3240	2216	1022
2015	Nkhotakota	Zidyana	Zid_2015	2	5	9	3	39	sole crop	1	CPMR	DKC 80-53	5197	3294	1022
2015	Nkhotakota	Zidyana	Zid_2015	2	5	10	4	40	sole crop	1	CPMR	DKC 80-53	4781	2674	1022
2015	Nkhotakota	Zidyana	Zid_2015	2	5	10	5	41	sole crop	1	CPMR	DKC 80-53	4941	2535	1022
2015	Nkhotakota	Zidyana	Zid_2015	2	5	1	6	42	sole crop	1	CPMR	DKC 80-53	5212	2798	1022
2016	Nkhotakota	Zidyana	Zid_2016	2	5	10	1	7	sole crop	2	DSMR	DKC 80-53	5217	3277	1474
2016	Nkhotakota	Zidyana	Zid_2016	2	5	11	2	8	sole crop	2	DSMR	DKC 80-53	7616	5732	1474
2016	Nkhotakota	Zidyana	Zid_2016	2	5	10	3	9	sole crop	2	DSMR	DKC 80-53	4337	4818	1474
2016	Nkhotakota	Zidyana	Zid_2016	2	5	11	4	10	sole crop	2	DSMR	DKC 80-53	2692	3212	1474
2016	Nkhotakota	Zidyana	Zid_2016	2	5	11	5	11	sole crop	2	DSMR	DKC 80-53	5068	3397	1474
2016	Nkhotakota	Zidyana	Zid_2016	2	5	1	6	12	sole crop	2	DSMR	DKC 80-53	6316	7996	1474
2016	Nkhotakota	Zidyana	Zid_2016	2	5	10	1	7	intercropped	3	DSMIR	DKC 80-53	4762	3373	1474
2016	Nkhotakota	Zidyana	Zid_2016	2	5	11	2	8	intercropped	3	DSMIR	DKC 80-53	3483	4252	1474
2016	Nkhotakota	Zidyana	Zid_2016	2	5	10	3	9	intercropped	3	DSMIR	DKC 80-53	4007	4055	1474
2016	Nkhotakota	Zidyana	Zid_2016	2	5	11	4	10	intercropped	3	DSMIR	DKC 80-53	2491	3213	1474
2016	Nkhotakota	Zidyana	Zid_2016	2	5	11	5	11	intercropped	3	DSMIR	DKC 80-53	1626	1345	1474
2016	Nkhotakota	Zidyana	Zid_2016	2	5	1	6	12	intercropped	3	DSMIR	DKC 80-53	3983	3657	1474
2016	Nkhotakota	Zidyana	Zid_2016	2	5	10	1	7	sole crop	1	CPMR	DKC 80-53	3914	3040	1474
2016	Nkhotakota	Zidyana	Zid_2016	2	5	11	2	8	sole crop	1	CPMR	DKC 80-53	4274	4002	1474
2016	Nkhotakota	Zidyana	Zid_2016	2	5	10	3	9	sole crop	1	CPMR	DKC 80-53	3117	2235	1474
2016	Nkhotakota	Zidyana	Zid_2016	2	5	11	4	10	sole crop	1	CPMR	DKC 80-53	1574	1602	1474
2016	Nkhotakota	Zidyana	Zid_2016	2	5	11	5	11	sole crop	1	CPMR	DKC 80-53	2642	3935	1474
2016	Nkhotakota	Zidyana	Zid_2016	2	5	1	6	12	sole crop	1	CPMR	DKC 80-53	6536	2296	1474
2017	Nkhotakota	Zidyana	Zid_2017	5	12	12	1	1	sole crop	2	DSMR	DKC 80-53	3921	2226	923
2017	Nkhotakota	Zidyana	Zid_2017	5	12	12	2	1	sole crop	2	DSMR	DKC 80-53	4673	2135	923
2017	Nkhotakota	Zidyana	Zid_2017	5	12	1	3	1	sole crop	2	DSMR	DKC 80-53	5958	4317	923
2017	Nkhotakota	Zidyana	Zid_2017	5	12	11	4	1	sole crop	2	DSMR	DKC 80-53	4646	2492	923
2017	Nkhotakota	Zidyana	Zid_2017	5	12	11	5	1	sole crop	2	DSMR	DKC 80-53	8141	5369	923
2017	Nkhotakota	Zidyana	Zid_2017	5	12	12	6	1	sole crop	2	DSMR	DKC 80-53	6519	6479	923
2017	Nkhotakota	Zidyana	Zid_2017	5	12	12	1	1	intercropped	3	DSMIR	DKC 80-53	1979	420	923
2017	Nkhotakota	Zidyana	Zid_2017	5	12	12	2	1	intercropped	3	DSMIR	DKC 80-53	4302	2992	923
2017	Nkhotakota	Zidyana	Zid_2017	5	12	1	3	1	intercropped	3	DSMIR	DKC 80-53	2887	2145	923
2017	Nkhotakota	Zidyana	Zid_2017	5	12	11	4	1	intercropped	3	DSMIR	DKC 80-53	5167	4029	923
2017	Nkhotakota	Zidyana	Zid_2017	5	12	11	5	1	intercropped	3	DSMIR	DKC 80-53	5158	4782	923
2017	Nkhotakota	Zidyana	Zid_2017	5	12	12	6	1	intercropped	3	DSMIR	DKC 80-53	6192	7128	923
2017	Nkhotakota	Zidyana	Zid_2017	5	12	12	1	1	sole crop	1	CPMR	DKC 80-53	3295	1633	923
2017	Nkhotakota	Zidyana	Zid_2017	5	12	12	2	1	sole crop	1	CPMR	DKC 80-53	3938	3016	923
2017	Nkhotakota	Zidyana	Zid_2017	5	12	1	3	1	sole crop	1	CPMR	DKC 80-53	6143	2938	923
2017	Nkhotakota	Zidyana	Zid_2017	5	12	11	4	1	sole crop	1	CPMR	DKC 80-53	5903	1727	923
2017	Nkhotakota	Zidyana	Zid_2017	5	12	11	5	1	sole crop	1	CPMR	DKC 80-53	4126	2609	923
2017	Nkhotakota	Zidyana	Zid_2017	5	12	12	6	1	sole crop	1	CPMR	DKC 80-53	6682	6744	923
2018	Nkhotakota	Zidyana	Zid_2018	2	5	13	0	31	sole crop	2	DSMR	DKC 80-53	5993	8029	1863
2018	Nkhotakota	Zidyana	Zid_2018	2	5	1	0	32	sole crop	2	DSMR	DKC 80-53	9200	6870	1863
2018	Nkhotakota	Zidyana	Zid_2018	2	5	2	0	33	sole crop	2	DSMR	DKC 80-53	6531	6433	1863
2018	Nkhotakota	Zidyana	Zid_2018	2	5	12	0	34	sole crop	2	DSMR	DKC 80-53	3926	3278	1863
2018	Nkhotakota	Zidyana	Zid_2018	2	5	12	0	35	sole crop	2	DSMR	DKC 80-53	3710	2447	1863
2018	Nkhotakota	Zidyana	Zid_2018	2	5	13	0	36	sole crop	2	DSMR	DKC 80-53	5062	2468	1863
2018	Nkhotakota	Zidyana	Zid_2018	2	5	13	0	31	intercropped	3	DSMIR	DKC 80-53	4505	4768	1863
2018	Nkhotakota	Zidyana	Zid_2018	2	5	1	0	32	intercropped	3	DSMIR	DKC 80-53	7879	6017	1863
2018	Nkhotakota	Zidyana	Zid_2018	2	5	2	0	33	intercropped	3	DSMIR	DKC 80-53	3714	4319	1863
2018	Nkhotakota	Zidyana	Zid_2018	2	5	12	0	34	intercropped	3	DSMIR	DKC 80-53	4256	3990	1863
2018	Nkhotakota	Zidyana	Zid_2018	2	5	12	0	35	intercropped	3	DSMIR	DKC 80-53	5855	4379	1863
2018	Nkhotakota	Zidyana	Zid_2018	2	5	13	0	36	intercropped	3	DSMIR	DKC 80-53	2794	2343	1863
2018	Nkhotakota	Zidyana	Zid_2018	2	5	13	0	31	sole crop	1	CPMR	DKC 80-53	2140	3154	1863
2018	Nkhotakota	Zidyana	Zid_2018	2	5	1	0	32	sole crop	1	CPMR	DKC 80-53	3852	3041	1863
2018	Nkhotakota	Zidyana	Zid_2018	2	5	2	0	33	sole crop	1	CPMR	DKC 80-53	3409	3475	1863
2018	Nkhotakota	Zidyana	Zid_2018	2	5	12	0	34	sole crop	1	CPMR	DKC 80-53	3985	3218	1863
2018	Nkhotakota	Zidyana	Zid_2018	2	5	12	0	35	sole crop	1	CPMR	DKC 80-53	4504	3391	1863
2018	Nkhotakota	Zidyana	Zid_2018	2	5	13	0	36	sole crop	1	CPMR	DKC 80-53	4334	2379	1863
2019	Nkhotakota	Zidyana	Zid_2019	2	5	14	1	37	sole crop	2	DSMR	DKC 80-53	7287	4684	959
2019	Nkhotakota	Zidyana	Zid_2019	2	5	1	2	38	sole crop	2	DSMR	DKC 80-53	7280	6180	959
2019	Nkhotakota	Zidyana	Zid_2019	2	5	13	3	39	sole crop	2	DSMR	DKC 80-53	7342	4455	959
2019	Nkhotakota	Zidyana	Zid_2019	2	5	1	4	40	sole crop	2	DSMR	DKC 80-53	7032	5499	959
2019	Nkhotakota	Zidyana	Zid_2019	2	5	14	5	41	sole crop	2	DSMR	DKC 80-53	7541	5621	959
2019	Nkhotakota	Zidyana	Zid_2019	2	5	13	6	42	sole crop	2	DSMR	DKC 80-53	9085	6948	959
2019	Nkhotakota	Zidyana	Zid_2019	2	5	14	1	37	intercropped	3	DSMIR	DKC 80-53	4260	4981	959
2019	Nkhotakota	Zidyana	Zid_2019	2	5	1	2	38	intercropped	3	DSMIR	DKC 80-53	5338	5308	959
2019	Nkhotakota	Zidyana	Zid_2019	2	5	13	3	39	intercropped	3	DSMIR	DKC 80-53	5460	5548	959
2019	Nkhotakota	Zidyana	Zid_2019	2	5	1	4	40	intercropped	3	DSMIR	DKC 80-53	4159	4953	959
2019	Nkhotakota	Zidyana	Zid_2019	2	5	14	5	41	intercropped	3	DSMIR	DKC 80-53	4484	4387	959
2019	Nkhotakota	Zidyana	Zid_2019	2	5	13	6	42	intercropped	3	DSMIR	DKC 80-53	4957	5247	959
2019	Nkhotakota	Zidyana	Zid_2019	2	5	14	1	37	sole crop	1	CPMR	DKC 80-53	3811	3285	959
2019	Nkhotakota	Zidyana	Zid_2019	2	5	1	2	38	sole crop	1	CPMR	DKC 80-53	5569	4709	959
2019	Nkhotakota	Zidyana	Zid_2019	2	5	13	3	39	sole crop	1	CPMR	DKC 80-53	6713	2882	959
2019	Nkhotakota	Zidyana	Zid_2019	2	5	1	4	40	sole crop	1	CPMR	DKC 80-53	4081	4577	959
2019	Nkhotakota	Zidyana	Zid_2019	2	5	14	5	41	sole crop	1	CPMR	DKC 80-53	2533	2422	959
2019	Nkhotakota	Zidyana	Zid_2019	2	5	13	6	42	sole crop	1	CPMR	DKC 80-53	4179	4752	959
2020	Nkhotakota	Zidyana	Zid_2020	2	5	14	5	59	sole crop	2	DSMR	DKC 80-53	3777	4668	1149
2020	Nkhotakota	Zidyana	Zid_2020	2	5	2	1	55	intercropped	3	DSMIR	DKC 80-53	4415	4067	1149
2020	Nkhotakota	Zidyana	Zid_2020	2	5	14	2	56	intercropped	3	DSMIR	DKC 80-53	3679	6868	1149
2020	Nkhotakota	Zidyana	Zid_2020	2	5	2	3	57	intercropped	3	DSMIR	DKC 80-53	5647	5991	1149
2020	Nkhotakota	Zidyana	Zid_2020	2	5	15	4	58	intercropped	3	DSMIR	DKC 80-53	3781	5317	1149
2020	Nkhotakota	Zidyana	Zid_2020	2	5	14	5	59	intercropped	3	DSMIR	DKC 80-53	3811	3950	1149
2020	Nkhotakota	Zidyana	Zid_2020	2	5	2	1	55	sole crop	1	CPMR	DKC 80-53	1673	1492	1149
2020	Nkhotakota	Zidyana	Zid_2020	2	5	2	1	55	sole crop	1	CPMR	DKC 80-53	5373	4245	1149
2020	Nkhotakota	Zidyana	Zid_2020	2	5	14	2	56	sole crop	1	CPMR	DKC 80-53	2920	4233	1149
2020	Nkhotakota	Zidyana	Zid_2020	2	5	14	2	56	sole crop	1	CPMR	DKC 80-53	5184	7259	1149
2020	Nkhotakota	Zidyana	Zid_2020	2	5	2	3	57	sole crop	1	CPMR	DKC 80-53	2570	3116	1149
2020	Nkhotakota	Zidyana	Zid_2020	2	5	2	3	57	sole crop	1	CPMR	DKC 80-53	6718	7024	1149
2020	Nkhotakota	Zidyana	Zid_2020	2	5	15	4	58	sole crop	1	CPMR	DKC 80-53	3202	3894	1149
2020	Nkhotakota	Zidyana	Zid_2020	2	5	15	4	58	sole crop	1	CPMR	DKC 80-53	3191	5486	1149
2020	Nkhotakota	Zidyana	Zid_2020	2	5	14	5	59	sole crop	1	CPMR	DKC 80-53	2954	2726	1149
2014	Balaka	Herbert	Her_2014	1	9	7	1	24	sole crop	2	DSMR	DKC 80-53	6070	6281	445
2014	Balaka	Herbert	Her_2014	1	9	7	2	25	sole crop	2	DSMR	DKC 80-53	2754	4261	445
2014	Balaka	Herbert	Her_2014	1	9	7	3	26	sole crop	2	DSMR	DKC 80-53	3657	2978	445
2014	Balaka	Herbert	Her_2014	1	9	7	4	27	sole crop	2	DSMR	DKC 80-53	2453	3074	445
2014	Balaka	Herbert	Her_2014	1	9	7	5	28	sole crop	2	DSMR	DKC 80-53	3679	5730	445
2014	Balaka	Herbert	Her_2014	1	9	6	6	29	sole crop	2	DSMR	DKC 80-53	3204	4035	445
2014	Balaka	Herbert	Her_2014	1	9	7	1	24	intercropped	3	DSMIR	DKC 80-53	2598	3297	445
2014	Balaka	Herbert	Her_2014	1	9	7	2	25	intercropped	3	DSMIR	DKC 80-53	2463	3148	445
2014	Balaka	Herbert	Her_2014	1	9	7	3	26	intercropped	3	DSMIR	DKC 80-53	3295	3230	445
2014	Balaka	Herbert	Her_2014	1	9	7	4	27	intercropped	3	DSMIR	DKC 80-53	2042	2351	445
2014	Balaka	Herbert	Her_2014	1	9	7	5	28	intercropped	3	DSMIR	DKC 80-53	5252	4837	445
2014	Balaka	Herbert	Her_2014	1	9	6	6	29	intercropped	3	DSMIR	DKC 80-53	3379	3493	445
2014	Balaka	Herbert	Her_2014	1	9	7	1	24	sole crop	1	CPMR	DKC 80-53	1578	2206	445
2014	Balaka	Herbert	Her_2014	1	9	7	2	25	sole crop	1	CPMR	DKC 80-53	2643	3716	445
2014	Balaka	Herbert	Her_2014	1	9	7	3	26	sole crop	1	CPMR	DKC 80-53	1961	2858	445
2014	Balaka	Herbert	Her_2014	1	9	7	4	27	sole crop	1	CPMR	DKC 80-53	2864	3731	445
2014	Balaka	Herbert	Her_2014	1	9	7	5	28	sole crop	1	CPMR	DKC 80-53	3302	2653	445
2014	Balaka	Herbert	Her_2014	1	9	6	6	29	sole crop	1	CPMR	DKC 80-53	4484	5059	445
2014	Balaka	Herbert	Her_2015	1	9	8	1	25	sole crop	2	DSMR	DKC 80-53	2470	2593	1254
2014	Balaka	Herbert	Her_2015	1	9	8	2	26	sole crop	2	DSMR	DKC 80-53	1494	925	1254
2014	Balaka	Herbert	Her_2015	1	9	8	3	27	sole crop	2	DSMR	DKC 80-53	1056	658	1254
2014	Balaka	Herbert	Her_2015	1	9	8	4	28	sole crop	2	DSMR	DKC 80-53	1480	1159	1254
2014	Balaka	Herbert	Her_2015	1	9	8	5	29	sole crop	2	DSMR	DKC 80-53	2236	1281	1254
2014	Balaka	Herbert	Her_2015	1	9	7	6	30	sole crop	2	DSMR	DKC 80-53	2141	1251	1254
2014	Balaka	Herbert	Her_2015	1	9	8	1	25	intercropped	3	DSMIR	DKC 80-53	1062	934	1254
2014	Balaka	Herbert	Her_2015	1	9	8	2	26	intercropped	3	DSMIR	DKC 80-53	3113	1539	1254
2014	Balaka	Herbert	Her_2015	1	9	8	3	27	intercropped	3	DSMIR	DKC 80-53	2091	1214	1254
2014	Balaka	Herbert	Her_2015	1	9	8	4	28	intercropped	3	DSMIR	DKC 80-53	607	402	1254
2014	Balaka	Herbert	Her_2015	1	9	8	5	29	intercropped	3	DSMIR	DKC 80-53	4072	3634	1254
2014	Balaka	Herbert	Her_2015	1	9	7	6	30	intercropped	3	DSMIR	DKC 80-53	2867	2286	1254
2014	Balaka	Herbert	Her_2015	1	9	8	1	25	sole crop	1	CPMR	DKC 80-53	1258	617	1254
2014	Balaka	Herbert	Her_2015	1	9	8	2	26	sole crop	1	CPMR	DKC 80-53	2987	1208	1254
2014	Balaka	Herbert	Her_2015	1	9	8	3	27	sole crop	1	CPMR	DKC 80-53	3124	2694	1254
2014	Balaka	Herbert	Her_2015	1	9	8	4	28	sole crop	1	CPMR	DKC 80-53	1359	564	1254
2014	Balaka	Herbert	Her_2015	1	9	8	5	29	sole crop	1	CPMR	DKC 80-53	4263	3308	1254
2014	Balaka	Herbert	Her_2015	1	9	7	6	30	sole crop	1	CPMR	DKC 80-53	1341	1374	1254
2014	Balaka	Herbert	Her_2016	1	9	9	1	37	sole crop	2	DSMR	DKC 80-53	4983	5633	646
2014	Balaka	Herbert	Her_2016	1	9	9	2	38	sole crop	2	DSMR	DKC 80-53	2993	2356	646
2014	Balaka	Herbert	Her_2016	1	9	9	3	39	sole crop	2	DSMR	DKC 80-53	1482	2306	646
2014	Balaka	Herbert	Her_2016	1	9	9	4	40	sole crop	2	DSMR	DKC 80-53	1211	1374	646
2014	Balaka	Herbert	Her_2016	1	9	8	5	41	sole crop	2	DSMR	DKC 80-53	3189	2407	646
2014	Balaka	Herbert	Her_2016	1	9	9	6	42	sole crop	2	DSMR	DKC 80-53	3978	4337	646
2014	Balaka	Herbert	Her_2016	1	9	9	1	37	intercropped	3	DSMIR	DKC 80-53	2317	3006	646
2014	Balaka	Herbert	Her_2016	1	9	9	2	38	intercropped	3	DSMIR	DKC 80-53	4341	3170	646
2014	Balaka	Herbert	Her_2016	1	9	9	3	39	intercropped	3	DSMIR	DKC 80-53	2554	3553	646
2014	Balaka	Herbert	Her_2016	1	9	9	4	40	intercropped	3	DSMIR	DKC 80-53	1153	1649	646
2014	Balaka	Herbert	Her_2016	1	9	8	5	41	intercropped	3	DSMIR	DKC 80-53	2379	1049	646
2014	Balaka	Herbert	Her_2016	1	9	9	6	42	intercropped	3	DSMIR	DKC 80-53	2557	1183	646
2014	Balaka	Herbert	Her_2016	1	9	9	1	37	sole crop	1	CPMR	DKC 80-53	2337	2231	646
2014	Balaka	Herbert	Her_2016	1	9	9	2	38	sole crop	1	CPMR	DKC 80-53	2996	709	646
2014	Balaka	Herbert	Her_2016	1	9	9	3	39	sole crop	1	CPMR	DKC 80-53	2417	3077	646
2014	Balaka	Herbert	Her_2016	1	9	9	4	40	sole crop	1	CPMR	DKC 80-53	1424	2376	646
2014	Balaka	Herbert	Her_2016	1	9	8	5	41	sole crop	1	CPMR	DKC 80-53	2721	1249	646
2014	Balaka	Herbert	Her_2016	1	9	9	6	42	sole crop	1	CPMR	DKC 80-53	1444	1204	646
2015	Balaka	Herbert	Her_2017	5	12	10	1	1	sole crop	2	DSMR	DKC 80-53	8233	7674	906
2015	Balaka	Herbert	Her_2017	5	12	10	2	1	sole crop	2	DSMR	DKC 80-53	2049	2997	906
2015	Balaka	Herbert	Her_2017	5	12	10	3	1	sole crop	2	DSMR	DKC 80-53	3467	5989	906
2015	Balaka	Herbert	Her_2017	5	12	10	4	1	sole crop	2	DSMR	DKC 80-53	1857	2770	906
2015	Balaka	Herbert	Her_2017	5	12	9	5	1	sole crop	2	DSMR	DKC 80-53	10961	4211	906
2015	Balaka	Herbert	Her_2017	5	12	10	6	1	sole crop	2	DSMR	DKC 80-53	5880	2987	906
2015	Balaka	Herbert	Her_2017	5	12	10	1	1	intercropped	3	DSMIR	DKC 80-53	5910	6936	906
2015	Balaka	Herbert	Her_2017	5	12	10	2	1	intercropped	3	DSMIR	DKC 80-53	5245	3940	906
2015	Balaka	Herbert	Her_2017	5	12	10	3	1	intercropped	3	DSMIR	DKC 80-53	3341	2704	906
2015	Balaka	Herbert	Her_2017	5	12	10	4	1	intercropped	3	DSMIR	DKC 80-53	3321	3873	906
2015	Balaka	Herbert	Her_2017	5	12	9	5	1	intercropped	3	DSMIR	DKC 80-53	2481	2255	906
2015	Balaka	Herbert	Her_2017	5	12	10	6	1	intercropped	3	DSMIR	DKC 80-53	1339	1209	906
2015	Balaka	Herbert	Her_2017	5	12	10	1	1	sole crop	1	CPMR	DKC 80-53	4237	1767	906
2015	Balaka	Herbert	Her_2017	5	12	10	2	1	sole crop	1	CPMR	DKC 80-53	716	1268	906
2015	Balaka	Herbert	Her_2017	5	12	10	3	1	sole crop	1	CPMR	DKC 80-53	1991	1822	906
2015	Balaka	Herbert	Her_2017	5	12	10	4	1	sole crop	1	CPMR	DKC 80-53	1213	1818	906
2015	Balaka	Herbert	Her_2017	5	12	9	5	1	sole crop	1	CPMR	DKC 80-53	6061	1160	906
2015	Balaka	Herbert	Her_2017	5	12	10	6	1	sole crop	1	CPMR	DKC 80-53	3984	1235	906
2015	Balaka	Herbert	Her_2018	1	9	11	0	7	sole crop	2	DSMR	DKC 80-53	3402	4396	1087
2015	Balaka	Herbert	Her_2018	1	9	11	0	8	sole crop	2	DSMR	DKC 80-53	3136	2082	1087
2015	Balaka	Herbert	Her_2018	1	9	11	0	9	sole crop	2	DSMR	DKC 80-53	7099	5421	1087
2015	Balaka	Herbert	Her_2018	1	9	1	0	10	sole crop	2	DSMR	DKC 80-53	3585	2660	1087
2015	Balaka	Herbert	Her_2018	1	9	10	0	11	sole crop	2	DSMR	DKC 80-53	1419	1194	1087
2015	Balaka	Herbert	Her_2018	1	9	11	0	12	sole crop	2	DSMR	DKC 80-53	4695	3457	1087
2015	Balaka	Herbert	Her_2018	1	9	11	0	7	intercropped	3	DSMIR	DKC 80-53	3979	3241	1087
2015	Balaka	Herbert	Her_2018	1	9	11	0	8	intercropped	3	DSMIR	DKC 80-53	2271	1919	1087
2015	Balaka	Herbert	Her_2018	1	9	11	0	9	intercropped	3	DSMIR	DKC 80-53	3914	4026	1087
2015	Balaka	Herbert	Her_2018	1	9	1	0	10	intercropped	3	DSMIR	DKC 80-53	2201	1387	1087
2015	Balaka	Herbert	Her_2018	1	9	10	0	11	intercropped	3	DSMIR	DKC 80-53	1519	906	1087
2015	Balaka	Herbert	Her_2018	1	9	11	0	12	intercropped	3	DSMIR	DKC 80-53	995	585	1087
2015	Balaka	Herbert	Her_2018	1	9	11	0	7	sole crop	1	CPMR	DKC 80-53	4423	3469	1087
2015	Balaka	Herbert	Her_2018	1	9	11	0	8	sole crop	1	CPMR	DKC 80-53	2477	2025	1087
2015	Balaka	Herbert	Her_2018	1	9	11	0	9	sole crop	1	CPMR	DKC 80-53	8967	4997	1087
2015	Balaka	Herbert	Her_2018	1	9	1	0	10	sole crop	1	CPMR	DKC 80-53	4258	2191	1087
2015	Balaka	Herbert	Her_2018	1	9	10	0	11	sole crop	1	CPMR	DKC 80-53	2686	1676	1087
2015	Balaka	Herbert	Her_2018	1	9	11	0	12	sole crop	1	CPMR	DKC 80-53	4795	3050	1087
2015	Balaka	Herbert	Her_2019	1	9	12	1	19	sole crop	2	DSMR	DKC 80-53	7852	7400	1066
2015	Balaka	Herbert	Her_2019	1	9	12	2	20	sole crop	2	DSMR	DKC 80-53	2775	2476	1066
2015	Balaka	Herbert	Her_2019	1	9	12	3	21	sole crop	2	DSMR	DKC 80-53	4349	1620	1066
2015	Balaka	Herbert	Her_2019	1	9	2	4	22	sole crop	2	DSMR	DKC 80-53	8886	9443	1066
2015	Balaka	Herbert	Her_2019	1	9	11	5	23	sole crop	2	DSMR	DKC 80-53	4120	6499	1066
2015	Balaka	Herbert	Her_2019	1	9	12	6	24	sole crop	2	DSMR	DKC 80-53	5765	6433	1066
2015	Balaka	Herbert	Her_2019	1	9	12	1	19	intercropped	3	DSMIR	DKC 80-53	8627	5816	1066
2015	Balaka	Herbert	Her_2019	1	9	12	2	20	intercropped	3	DSMIR	DKC 80-53	3531	2264	1066
2015	Balaka	Herbert	Her_2019	1	9	12	3	21	intercropped	3	DSMIR	DKC 80-53	6216	2358	1066
2015	Balaka	Herbert	Her_2019	1	9	2	4	22	intercropped	3	DSMIR	DKC 80-53	6169	5006	1066
2015	Balaka	Herbert	Her_2019	1	9	11	5	23	intercropped	3	DSMIR	DKC 80-53	2738	3072	1066
2015	Balaka	Herbert	Her_2019	1	9	12	6	24	intercropped	3	DSMIR	DKC 80-53	4935	4441	1066
2015	Balaka	Herbert	Her_2019	1	9	12	1	19	sole crop	1	CPMR	DKC 80-53	8339	5933	1066
2015	Balaka	Herbert	Her_2019	1	9	12	2	20	sole crop	1	CPMR	DKC 80-53	2946	3302	1066
2015	Balaka	Herbert	Her_2019	1	9	12	3	21	sole crop	1	CPMR	DKC 80-53	2853	1294	1066
2015	Balaka	Herbert	Her_2019	1	9	2	4	22	sole crop	1	CPMR	DKC 80-53	5624	6626	1066
2015	Balaka	Herbert	Her_2019	1	9	11	5	23	sole crop	1	CPMR	DKC 80-53	2708	1936	1066
2015	Balaka	Herbert	Her_2019	1	9	12	6	24	sole crop	1	CPMR	DKC 80-53	6003	7012	1066
2016	Balaka	Herbert	Her_2020	1	9	13	1	7	sole crop	2	DSMR	DKC 80-53	9402	6650	583
2016	Balaka	Herbert	Her_2020	1	9	13	2	8	sole crop	2	DSMR	DKC 80-53	7741	4412	583
2016	Balaka	Herbert	Her_2020	1	9	13	3	9	sole crop	2	DSMR	DKC 80-53	9030	4925	583
2016	Balaka	Herbert	Her_2020	1	9	3	4	10	sole crop	2	DSMR	DKC 80-53	6850	6069	583
2016	Balaka	Herbert	Her_2020	1	9	12	5	11	sole crop	2	DSMR	DKC 80-53	7884	4756	583
2016	Balaka	Herbert	Her_2020	1	9	13	6	12	sole crop	2	DSMR	DKC 80-53	8082	5772	583
2016	Balaka	Herbert	Her_2020	1	9	13	1	7	intercropped	3	DSMIR	DKC 80-53	7485	5337	583
2016	Balaka	Herbert	Her_2020	1	9	13	2	8	intercropped	3	DSMIR	DKC 80-53	6434	2246	583
2016	Balaka	Herbert	Her_2020	1	9	13	3	9	intercropped	3	DSMIR	DKC 80-53	10948	6403	583
2016	Balaka	Herbert	Her_2020	1	9	3	4	10	intercropped	3	DSMIR	DKC 80-53	3142	2636	583
2016	Balaka	Herbert	Her_2020	1	9	12	5	11	intercropped	3	DSMIR	DKC 80-53	4073	3103	583
2016	Balaka	Herbert	Her_2020	1	9	13	6	12	intercropped	3	DSMIR	DKC 80-53	5543	3189	583
2016	Balaka	Herbert	Her_2020	1	9	13	1	7	sole crop	1	CPMR	DKC 80-53	9267	3789	583
2016	Balaka	Herbert	Her_2020	1	9	13	2	8	sole crop	1	CPMR	DKC 80-53	8200	2683	583
2016	Balaka	Herbert	Her_2020	1	9	13	3	9	sole crop	1	CPMR	DKC 80-53	6576	4202	583
2016	Balaka	Herbert	Her_2020	1	9	3	4	10	sole crop	1	CPMR	DKC 80-53	4831	3747	583
2016	Balaka	Herbert	Her_2020	1	9	12	5	11	sole crop	1	CPMR	DKC 80-53	7636	5391	583
2016	Balaka	Herbert	Her_2020	1	9	13	6	12	sole crop	1	CPMR	DKC 80-53	8739	5796	583
2016	Balaka	Lemu	Lem_2014	1	8	8	1	18	sole crop	2	DSMR	DKC 80-53	3338	4126	949
2016	Balaka	Lemu	Lem_2014	1	8	8	2	19	sole crop	2	DSMR	DKC 80-53	5886	5134	949
2016	Balaka	Lemu	Lem_2014	1	8	8	3	20	sole crop	2	DSMR	DKC 80-53	6115	5204	949
2016	Balaka	Lemu	Lem_2014	1	8	8	4	21	sole crop	2	DSMR	DKC 80-53	4962	5586	949
2016	Balaka	Lemu	Lem_2014	1	8	8	5	22	sole crop	2	DSMR	DKC 80-53	6122	6691	949
2016	Balaka	Lemu	Lem_2014	1	8	8	6	23	sole crop	2	DSMR	DKC 80-53	6410	6365	949
2016	Balaka	Lemu	Lem_2014	1	8	8	1	18	intercropped	3	DSMIR	DKC 80-53	2980	4190	949
2016	Balaka	Lemu	Lem_2014	1	8	8	2	19	intercropped	3	DSMIR	DKC 80-53	4701	4893	949
2016	Balaka	Lemu	Lem_2014	1	8	8	3	20	intercropped	3	DSMIR	DKC 80-53	4326	3993	949
2016	Balaka	Lemu	Lem_2014	1	8	8	4	21	intercropped	3	DSMIR	DKC 80-53	4502	4804	949
2016	Balaka	Lemu	Lem_2014	1	8	8	5	22	intercropped	3	DSMIR	DKC 80-53	5241	5826	949
2016	Balaka	Lemu	Lem_2014	1	8	8	6	23	intercropped	3	DSMIR	DKC 80-53	5366	5893	949
2016	Balaka	Lemu	Lem_2014	1	8	8	1	18	sole crop	1	CPMR	DKC 80-53	2863	2954	949
2016	Balaka	Lemu	Lem_2014	1	8	8	2	19	sole crop	1	CPMR	DKC 80-53	5131	5622	949
2016	Balaka	Lemu	Lem_2014	1	8	8	3	20	sole crop	1	CPMR	DKC 80-53	4703	3679	949
2016	Balaka	Lemu	Lem_2014	1	8	8	4	21	sole crop	1	CPMR	DKC 80-53	2144	2368	949
2016	Balaka	Lemu	Lem_2014	1	8	8	5	22	sole crop	1	CPMR	DKC 80-53	5953	6839	949
2016	Balaka	Lemu	Lem_2014	1	8	8	6	23	sole crop	1	CPMR	DKC 80-53	5703	6708	949
2016	Balaka	Lemu	Lem_2015	1	8	9	1	19	sole crop	2	DSMR	DKC 80-53	2548	969	940
2016	Balaka	Lemu	Lem_2015	1	8	9	2	20	sole crop	2	DSMR	DKC 80-53	4616	4116	940
2016	Balaka	Lemu	Lem_2015	1	8	9	3	21	sole crop	2	DSMR	DKC 80-53	4967	4409	940
2016	Balaka	Lemu	Lem_2015	1	8	9	4	22	sole crop	2	DSMR	DKC 80-53	4675	3664	940
2016	Balaka	Lemu	Lem_2015	1	8	9	5	23	sole crop	2	DSMR	DKC 80-53	6669	6217	940
2016	Balaka	Lemu	Lem_2015	1	8	9	6	24	sole crop	2	DSMR	DKC 80-53	4620	4263	940
2016	Balaka	Lemu	Lem_2015	1	8	9	1	19	intercropped	3	DSMIR	DKC 80-53	2837	1104	940
2016	Balaka	Lemu	Lem_2015	1	8	9	2	20	intercropped	3	DSMIR	DKC 80-53	4234	4284	940
2016	Balaka	Lemu	Lem_2015	1	8	9	3	21	intercropped	3	DSMIR	DKC 80-53	4923	4567	940
2016	Balaka	Lemu	Lem_2015	1	8	9	4	22	intercropped	3	DSMIR	DKC 80-53	4526	3597	940
2016	Balaka	Lemu	Lem_2015	1	8	9	5	23	intercropped	3	DSMIR	DKC 80-53	6927	7290	940
2016	Balaka	Lemu	Lem_2015	1	8	9	6	24	intercropped	3	DSMIR	DKC 80-53	4597	4238	940
2016	Balaka	Lemu	Lem_2015	1	8	9	1	19	sole crop	1	CPMR	DKC 80-53	3578	1752	940
2016	Balaka	Lemu	Lem_2015	1	8	9	2	20	sole crop	1	CPMR	DKC 80-53	3890	3458	940
2016	Balaka	Lemu	Lem_2015	1	8	9	3	21	sole crop	1	CPMR	DKC 80-53	3191	2397	940
2016	Balaka	Lemu	Lem_2015	1	8	9	4	22	sole crop	1	CPMR	DKC 80-53	5307	2813	940
2016	Balaka	Lemu	Lem_2015	1	8	9	5	23	sole crop	1	CPMR	DKC 80-53	5354	4221	940
2016	Balaka	Lemu	Lem_2015	1	8	9	6	24	sole crop	1	CPMR	DKC 80-53	5354	4975	940
2017	Balaka	Lemu	Lem_2016	1	8	10	1	43	sole crop	2	DSMR	DKC 80-53	1047	898	368
2017	Balaka	Lemu	Lem_2016	1	8	10	2	44	sole crop	2	DSMR	DKC 80-53	864	868	368
2017	Balaka	Lemu	Lem_2016	1	8	10	3	45	sole crop	2	DSMR	DKC 80-53	762	613	368
2017	Balaka	Lemu	Lem_2016	1	8	10	4	46	sole crop	2	DSMR	DKC 80-53	869	638	368
2017	Balaka	Lemu	Lem_2016	1	8	10	5	47	sole crop	2	DSMR	DKC 80-53	923	780	368
2017	Balaka	Lemu	Lem_2016	1	8	10	6	48	sole crop	2	DSMR	DKC 80-53	925.6	786	368
2017	Balaka	Lemu	Lem_2016	1	8	10	1	43	intercropped	3	DSMIR	DKC 80-53	982	848	368
2017	Balaka	Lemu	Lem_2016	1	8	10	2	44	intercropped	3	DSMIR	DKC 80-53	870	822	368
2017	Balaka	Lemu	Lem_2016	1	8	10	3	45	intercropped	3	DSMIR	DKC 80-53	716	689	368
2017	Balaka	Lemu	Lem_2016	1	8	10	4	46	intercropped	3	DSMIR	DKC 80-53	834	641	368
2017	Balaka	Lemu	Lem_2016	1	8	10	5	47	intercropped	3	DSMIR	DKC 80-53	953	795	368
2017	Balaka	Lemu	Lem_2016	1	8	10	6	48	intercropped	3	DSMIR	DKC 80-53	919.5	745.2	368
2017	Balaka	Lemu	Lem_2016	1	8	10	1	43	sole crop	1	CPMR	DKC 80-53	879	811	368
2017	Balaka	Lemu	Lem_2016	1	8	10	2	44	sole crop	1	CPMR	DKC 80-53	829	816	368
2017	Balaka	Lemu	Lem_2016	1	8	10	3	45	sole crop	1	CPMR	DKC 80-53	787	620	368
2017	Balaka	Lemu	Lem_2016	1	8	10	4	46	sole crop	1	CPMR	DKC 80-53	828	605	368
2017	Balaka	Lemu	Lem_2016	1	8	10	5	47	sole crop	1	CPMR	DKC 80-53	787	609	368
2017	Balaka	Lemu	Lem_2016	1	8	10	6	48	sole crop	1	CPMR	DKC 80-53	809.6	645.9	368
2017	Balaka	Lemu	Lem_2017	5	12	11	1	1	sole crop	2	DSMR	DKC 80-53	2809	1154	747
2017	Balaka	Lemu	Lem_2017	5	12	11	2	1	sole crop	2	DSMR	DKC 80-53	4682	4216	747
2017	Balaka	Lemu	Lem_2017	5	12	11	3	1	sole crop	2	DSMR	DKC 80-53	5028	4444	747
2017	Balaka	Lemu	Lem_2017	5	12	11	4	1	sole crop	2	DSMR	DKC 80-53	4248	4852	747
2017	Balaka	Lemu	Lem_2017	5	12	11	5	1	sole crop	2	DSMR	DKC 80-53	5970	5327	747
2017	Balaka	Lemu	Lem_2017	5	12	11	6	1	sole crop	2	DSMR	DKC 80-53	6439	5672	747
2017	Balaka	Lemu	Lem_2017	5	12	11	1	1	intercropped	3	DSMIR	DKC 80-53	2884	2257	747
2017	Balaka	Lemu	Lem_2017	5	12	11	2	1	intercropped	3	DSMIR	DKC 80-53	3283	2072	747
2017	Balaka	Lemu	Lem_2017	5	12	11	3	1	intercropped	3	DSMIR	DKC 80-53	4894	5033	747
2017	Balaka	Lemu	Lem_2017	5	12	11	4	1	intercropped	3	DSMIR	DKC 80-53	6425	6683	747
2017	Balaka	Lemu	Lem_2017	5	12	11	5	1	intercropped	3	DSMIR	DKC 80-53	7188	6289	747
2017	Balaka	Lemu	Lem_2017	5	12	11	6	1	intercropped	3	DSMIR	DKC 80-53	8064	6545	747
2017	Balaka	Lemu	Lem_2017	5	12	11	1	1	sole crop	1	CPMR	DKC 80-53	4365	4105	747
2017	Balaka	Lemu	Lem_2017	5	12	11	2	1	sole crop	1	CPMR	DKC 80-53	4067	2973	747
2017	Balaka	Lemu	Lem_2017	5	12	11	3	1	sole crop	1	CPMR	DKC 80-53	2712	2031	747
2017	Balaka	Lemu	Lem_2017	5	12	11	4	1	sole crop	1	CPMR	DKC 80-53	4039	4659	747
2017	Balaka	Lemu	Lem_2017	5	12	11	5	1	sole crop	1	CPMR	DKC 80-53	1782	1578	747
2017	Balaka	Lemu	Lem_2017	5	12	11	6	1	sole crop	1	CPMR	DKC 80-53	5628	5035	747
2017	Balaka	Lemu	Lem_2018	1	8	12	0	13	sole crop	2	DSMR	DKC 80-53	3805	2893	679
2017	Balaka	Lemu	Lem_2018	1	8	12	0	14	sole crop	2	DSMR	DKC 80-53	4724	4328	679
2017	Balaka	Lemu	Lem_2018	1	8	12	0	15	sole crop	2	DSMR	DKC 80-53	4802	4298	679
2017	Balaka	Lemu	Lem_2018	1	8	12	0	16	sole crop	2	DSMR	DKC 80-53	5846	6034	679
2017	Balaka	Lemu	Lem_2018	1	8	12	0	17	sole crop	2	DSMR	DKC 80-53	9126	7907	679
2017	Balaka	Lemu	Lem_2018	1	8	12	0	18	sole crop	2	DSMR	DKC 80-53	4215	4225	679
2017	Balaka	Lemu	Lem_2018	1	8	12	0	13	intercropped	3	DSMIR	DKC 80-53	3991	3507	679
2017	Balaka	Lemu	Lem_2018	1	8	12	0	14	intercropped	3	DSMIR	DKC 80-53	3689	3572	679
2017	Balaka	Lemu	Lem_2018	1	8	12	0	15	intercropped	3	DSMIR	DKC 80-53	4351	3717	679
2017	Balaka	Lemu	Lem_2018	1	8	12	0	16	intercropped	3	DSMIR	DKC 80-53	3068	2761	679
2017	Balaka	Lemu	Lem_2018	1	8	12	0	17	intercropped	3	DSMIR	DKC 80-53	4867	4385	679
2017	Balaka	Lemu	Lem_2018	1	8	12	0	18	intercropped	3	DSMIR	DKC 80-53	3519	2971	679
2017	Balaka	Lemu	Lem_2018	1	8	12	0	13	sole crop	1	CPMR	DKC 80-53	2502	1753	679
2017	Balaka	Lemu	Lem_2018	1	8	12	0	14	sole crop	1	CPMR	DKC 80-53	2351	1465	679
2017	Balaka	Lemu	Lem_2018	1	8	12	0	15	sole crop	1	CPMR	DKC 80-53	4298	2342	679
2017	Balaka	Lemu	Lem_2018	1	8	12	0	16	sole crop	1	CPMR	DKC 80-53	4564	4676	679
2017	Balaka	Lemu	Lem_2018	1	8	12	0	17	sole crop	1	CPMR	DKC 80-53	7845	285	679
2017	Balaka	Lemu	Lem_2018	1	8	12	0	18	sole crop	1	CPMR	DKC 80-53	4034	2856	679
2018	Balaka	Lemu	Lem_2019	1	8	13	1	13	sole crop	2	DSMR	DKC 80-53	1267	1554	1000
2018	Balaka	Lemu	Lem_2019	1	8	13	2	14	sole crop	2	DSMR	DKC 80-53	5950	5865	1000
2018	Balaka	Lemu	Lem_2019	1	8	13	3	15	sole crop	2	DSMR	DKC 80-53	5597	3345	1000
2018	Balaka	Lemu	Lem_2019	1	8	13	4	16	sole crop	2	DSMR	DKC 80-53	4720	4179	1000
2018	Balaka	Lemu	Lem_2019	1	8	13	5	17	sole crop	2	DSMR	DKC 80-53	5911	5559	1000
2018	Balaka	Lemu	Lem_2019	1	8	13	6	18	sole crop	2	DSMR	DKC 80-53	4732	4687	1000
2018	Balaka	Lemu	Lem_2019	1	8	13	1	13	intercropped	3	DSMIR	DKC 80-53	2052	1668	1000
2018	Balaka	Lemu	Lem_2019	1	8	13	2	14	intercropped	3	DSMIR	DKC 80-53	2503	1913	1000
2018	Balaka	Lemu	Lem_2019	1	8	13	3	15	intercropped	3	DSMIR	DKC 80-53	6118	4336	1000
2018	Balaka	Lemu	Lem_2019	1	8	13	4	16	intercropped	3	DSMIR	DKC 80-53	4921	3351	1000
2018	Balaka	Lemu	Lem_2019	1	8	13	5	17	intercropped	3	DSMIR	DKC 80-53	5873	4061	1000
2018	Balaka	Lemu	Lem_2019	1	8	13	6	18	intercropped	3	DSMIR	DKC 80-53	4181	3535	1000
2018	Balaka	Lemu	Lem_2019	1	8	13	1	13	sole crop	1	CPMR	DKC 80-53	2370	2003	1000
2018	Balaka	Lemu	Lem_2019	1	8	13	2	14	sole crop	1	CPMR	DKC 80-53	2493	1792	1000
2018	Balaka	Lemu	Lem_2019	1	8	13	3	15	sole crop	1	CPMR	DKC 80-53	5809	3312	1000
2018	Balaka	Lemu	Lem_2019	1	8	13	4	16	sole crop	1	CPMR	DKC 80-53	5639	2330	1000
2018	Balaka	Lemu	Lem_2019	1	8	13	5	17	sole crop	1	CPMR	DKC 80-53	5432	3421	1000
2018	Balaka	Lemu	Lem_2019	1	8	13	6	18	sole crop	1	CPMR	DKC 80-53	4527	3496	1000
2018	Balaka	Lemu	Lem_2020	1	8	14	1	1	sole crop	2	DSMR	DKC 80-53	4299	3293	572
2018	Balaka	Lemu	Lem_2020	1	8	14	2	2	sole crop	2	DSMR	DKC 80-53	3254	2869	572
2018	Balaka	Lemu	Lem_2020	1	8	14	3	3	sole crop	2	DSMR	DKC 80-53	6368	5389	572
2018	Balaka	Lemu	Lem_2020	1	8	14	4	4	sole crop	2	DSMR	DKC 80-53	3860	3871	572
2018	Balaka	Lemu	Lem_2020	1	8	14	5	5	sole crop	2	DSMR	DKC 80-53	5977	4023	572
2018	Balaka	Lemu	Lem_2020	1	8	14	6	6	sole crop	2	DSMR	DKC 80-53	4721	4017	572
2018	Balaka	Lemu	Lem_2020	1	8	14	1	1	intercropped	3	DSMIR	DKC 80-53	3450	2642	572
2018	Balaka	Lemu	Lem_2020	1	8	14	2	2	intercropped	3	DSMIR	DKC 80-53	3626	3066	572
2018	Balaka	Lemu	Lem_2020	1	8	14	3	3	intercropped	3	DSMIR	DKC 80-53	3939	4655	572
2018	Balaka	Lemu	Lem_2020	1	8	14	4	4	intercropped	3	DSMIR	DKC 80-53	3328	3487	572
2018	Balaka	Lemu	Lem_2020	1	8	14	5	5	intercropped	3	DSMIR	DKC 80-53	4753	3561	572
2018	Balaka	Lemu	Lem_2020	1	8	14	6	6	intercropped	3	DSMIR	DKC 80-53	3381	3041	572
2018	Balaka	Lemu	Lem_2020	1	8	14	1	1	sole crop	1	CPMR	DKC 80-53	3916	2340	572
2018	Balaka	Lemu	Lem_2020	1	8	14	2	2	sole crop	1	CPMR	DKC 80-53	2771	2325	572
2018	Balaka	Lemu	Lem_2020	1	8	14	3	3	sole crop	1	CPMR	DKC 80-53	6750	5790	572
2018	Balaka	Lemu	Lem_2020	1	8	14	4	4	sole crop	1	CPMR	DKC 80-53	3962	4135	572
2018	Balaka	Lemu	Lem_2020	1	8	14	5	5	sole crop	1	CPMR	DKC 80-53	4440	3462	572
2018	Balaka	Lemu	Lem_2020	1	8	14	6	6	sole crop	1	CPMR	DKC 80-53	3608	2777	572
2018	Balaka	Malula	Mal_2014	1	1	10	1	12	sole crop	2	DSMR	DKC 80-53	8882	5637	507
2018	Balaka	Malula	Mal_2014	1	1	10	2	13	sole crop	2	DSMR	DKC 80-53	5874	3857	507
2018	Balaka	Malula	Mal_2014	1	1	9	3	14	sole crop	2	DSMR	DKC 80-53	8036	4447	507
2018	Balaka	Malula	Mal_2014	1	1	7	4	15	sole crop	2	DSMR	DKC 80-53	6253	3544	507
2018	Balaka	Malula	Mal_2014	1	1	7	5	16	sole crop	2	DSMR	DKC 80-53	6593	3406	507
2018	Balaka	Malula	Mal_2014	1	1	5	6	17	sole crop	2	DSMR	DKC 80-53	7343	4730	507
2018	Balaka	Malula	Mal_2014	1	1	10	1	12	intercropped	3	DSMIR	DKC 80-53	7651	4599	507
2018	Balaka	Malula	Mal_2014	1	1	10	2	13	intercropped	3	DSMIR	DKC 80-53	6996	4698	507
2018	Balaka	Malula	Mal_2014	1	1	9	3	14	intercropped	3	DSMIR	DKC 80-53	6902	3865	507
2018	Balaka	Malula	Mal_2014	1	1	7	4	15	intercropped	3	DSMIR	DKC 80-53	5855	3775	507
2018	Balaka	Malula	Mal_2014	1	1	7	5	16	intercropped	3	DSMIR	DKC 80-53	6011	3280	507
2018	Balaka	Malula	Mal_2014	1	1	5	6	17	intercropped	3	DSMIR	DKC 80-53	7905	3474	507
2018	Balaka	Malula	Mal_2014	1	1	10	1	12	sole crop	1	CPMR	DKC 80-53	7644	5100	507
2018	Balaka	Malula	Mal_2014	1	1	10	2	13	sole crop	1	CPMR	DKC 80-53	5476	3600	507
2018	Balaka	Malula	Mal_2014	1	1	9	3	14	sole crop	1	CPMR	DKC 80-53	5207	2266	507
2018	Balaka	Malula	Mal_2014	1	1	7	4	15	sole crop	1	CPMR	DKC 80-53	5416	2970	507
2018	Balaka	Malula	Mal_2014	1	1	7	5	16	sole crop	1	CPMR	DKC 80-53	5568	3007	507
2018	Balaka	Malula	Mal_2014	1	1	5	6	17	sole crop	1	CPMR	DKC 80-53	5815	3416	507
2019	Balaka	Malula	Mal_2015	1	1	11	1	7	sole crop	2	DSMR	DKC 80-53	4962	4137	1212
2019	Balaka	Malula	Mal_2015	1	1	11	2	8	sole crop	2	DSMR	DKC 80-53	2090	731	1212
2019	Balaka	Malula	Mal_2015	1	1	8	3	9	sole crop	2	DSMR	DKC 80-53	4260	2348	1212
2019	Balaka	Malula	Mal_2015	1	1	1	4	10	sole crop	2	DSMR	DKC 80-53	6744	5482	1212
2019	Balaka	Malula	Mal_2015	1	1	8	5	11	sole crop	2	DSMR	DKC 80-53	2184	1923	1212
2019	Balaka	Malula	Mal_2015	1	1	6	6	12	sole crop	2	DSMR	DKC 80-53	8856	6359	1212
2019	Balaka	Malula	Mal_2015	1	1	11	1	7	intercropped	3	DSMIR	DKC 80-53	3488	923	1212
2019	Balaka	Malula	Mal_2015	1	1	11	2	8	intercropped	3	DSMIR	DKC 80-53	2109	932	1212
2019	Balaka	Malula	Mal_2015	1	1	8	3	9	intercropped	3	DSMIR	DKC 80-53	2052	1693	1212
2019	Balaka	Malula	Mal_2015	1	1	1	4	10	intercropped	3	DSMIR	DKC 80-53	6838	3957	1212
2019	Balaka	Malula	Mal_2015	1	1	8	5	11	intercropped	3	DSMIR	DKC 80-53	2074	1045	1212
2019	Balaka	Malula	Mal_2015	1	1	6	6	12	intercropped	3	DSMIR	DKC 80-53	9536	4483	1212
2019	Balaka	Malula	Mal_2015	1	1	11	1	7	sole crop	1	CPMR	DKC 80-53	3513	1679	1212
2019	Balaka	Malula	Mal_2015	1	1	11	2	8	sole crop	1	CPMR	DKC 80-53	3276	1871	1212
2019	Balaka	Malula	Mal_2015	1	1	8	3	9	sole crop	1	CPMR	DKC 80-53	3965	2950	1212
2019	Balaka	Malula	Mal_2015	1	1	1	4	10	sole crop	1	CPMR	DKC 80-53	5172	3534	1212
2019	Balaka	Malula	Mal_2015	1	1	8	5	11	sole crop	1	CPMR	DKC 80-53	2662	1177	1212
2019	Balaka	Malula	Mal_2015	1	1	6	6	12	sole crop	1	CPMR	DKC 80-53	6502	6510	1212
2019	Balaka	Malula	Mal_2016	1	1	12	1	31	sole crop	2	DSMR	DKC 80-53	3830	2078	534
2019	Balaka	Malula	Mal_2016	1	1	9	2	32	sole crop	2	DSMR	DKC 80-53	4035	2232	534
2019	Balaka	Malula	Mal_2016	1	1	12	3	33	sole crop	2	DSMR	DKC 80-53	3868	1984	534
2019	Balaka	Malula	Mal_2016	1	1	9	4	34	sole crop	2	DSMR	DKC 80-53	4774	2447	534
2019	Balaka	Malula	Mal_2016	1	1	2	5	35	sole crop	2	DSMR	DKC 80-53	4846	2620	534
2019	Balaka	Malula	Mal_2016	1	1	7	6	36	sole crop	2	DSMR	DKC 80-53	6628	3911	534
2019	Balaka	Malula	Mal_2016	1	1	12	1	31	intercropped	3	DSMIR	DKC 80-53	3878	2044	534
2019	Balaka	Malula	Mal_2016	1	1	9	2	32	intercropped	3	DSMIR	DKC 80-53	3064	926	534
2019	Balaka	Malula	Mal_2016	1	1	12	3	33	intercropped	3	DSMIR	DKC 80-53	3032	399	534
2019	Balaka	Malula	Mal_2016	1	1	9	4	34	intercropped	3	DSMIR	DKC 80-53	4273	3029	534
2019	Balaka	Malula	Mal_2016	1	1	2	5	35	intercropped	3	DSMIR	DKC 80-53	4145	3033	534
2019	Balaka	Malula	Mal_2016	1	1	7	6	36	intercropped	3	DSMIR	DKC 80-53	7595	4631	534
2019	Balaka	Malula	Mal_2016	1	1	12	1	31	sole crop	1	CPMR	DKC 80-53	2816	1738	534
2019	Balaka	Malula	Mal_2016	1	1	9	2	32	sole crop	1	CPMR	DKC 80-53	3145	883	534
2019	Balaka	Malula	Mal_2016	1	1	12	3	33	sole crop	1	CPMR	DKC 80-53	3020	457	534
2019	Balaka	Malula	Mal_2016	1	1	9	4	34	sole crop	1	CPMR	DKC 80-53	3442	1540	534
2019	Balaka	Malula	Mal_2016	1	1	2	5	35	sole crop	1	CPMR	DKC 80-53	3734	1601	534
2019	Balaka	Malula	Mal_2016	1	1	7	6	36	sole crop	1	CPMR	DKC 80-53	6751	3556	534
2019	Balaka	Malula	Mal_2017	5	12	13	1	1	sole crop	2	DSMR	DKC 80-53	7995	4955	989
2019	Balaka	Malula	Mal_2017	5	12	10	2	1	sole crop	2	DSMR	DKC 80-53	4647	3616	989
2019	Balaka	Malula	Mal_2017	5	12	13	3	1	sole crop	2	DSMR	DKC 80-53	4891	3792	989
2019	Balaka	Malula	Mal_2017	5	12	10	4	1	sole crop	2	DSMR	DKC 80-53	6828	5828	989
2019	Balaka	Malula	Mal_2017	5	12	3	5	1	sole crop	2	DSMR	DKC 80-53	6104	4524	989
2019	Balaka	Malula	Mal_2017	5	12	8	6	1	sole crop	2	DSMR	DKC 80-53	8856	6359	989
2019	Balaka	Malula	Mal_2017	5	12	13	1	1	intercropped	3	DSMIR	DKC 80-53	4847	3775	989
2019	Balaka	Malula	Mal_2017	5	12	10	2	1	intercropped	3	DSMIR	DKC 80-53	3697	2522	989
2019	Balaka	Malula	Mal_2017	5	12	13	3	1	intercropped	3	DSMIR	DKC 80-53	2659	3122	989
2019	Balaka	Malula	Mal_2017	5	12	10	4	1	intercropped	3	DSMIR	DKC 80-53	4304	3551	989
2019	Balaka	Malula	Mal_2017	5	12	3	5	1	intercropped	3	DSMIR	DKC 80-53	6544	2962	989
2019	Balaka	Malula	Mal_2017	5	12	8	6	1	intercropped	3	DSMIR	DKC 80-53	9536	4483	989
2019	Balaka	Malula	Mal_2017	5	12	13	1	1	sole crop	1	CPMR	DKC 80-53	8011	4664	989
2019	Balaka	Malula	Mal_2017	5	12	10	2	1	sole crop	1	CPMR	DKC 80-53	6844	5041	989
2019	Balaka	Malula	Mal_2017	5	12	13	3	1	sole crop	1	CPMR	DKC 80-53	6835	5254	989
2019	Balaka	Malula	Mal_2017	5	12	10	4	1	sole crop	1	CPMR	DKC 80-53	4240	4705	989
2019	Balaka	Malula	Mal_2017	5	12	3	5	1	sole crop	1	CPMR	DKC 80-53	6261	4886	989
2019	Balaka	Malula	Mal_2017	5	12	8	6	1	sole crop	1	CPMR	DKC 80-53	6502	6510	989
2020	Balaka	Malula	Mal_2018	1	1	14	0	1	sole crop	2	DSMR	DKC 80-53	4162	3653	507
2020	Balaka	Malula	Mal_2018	1	1	11	0	2	sole crop	2	DSMR	DKC 80-53	6123	2990	507
2020	Balaka	Malula	Mal_2018	1	1	1	0	3	sole crop	2	DSMR	DKC 80-53	5700	2023	507
2020	Balaka	Malula	Mal_2018	1	1	11	0	4	sole crop	2	DSMR	DKC 80-53	3439	1542	507
2020	Balaka	Malula	Mal_2018	1	1	4	0	5	sole crop	2	DSMR	DKC 80-53	4432	2638	507
2020	Balaka	Malula	Mal_2018	1	1	9	0	6	sole crop	2	DSMR	DKC 80-53	8856	6359	507
2020	Balaka	Malula	Mal_2018	1	1	14	0	1	intercropped	3	DSMIR	DKC 80-53	5658	4207	507
2020	Balaka	Malula	Mal_2018	1	1	11	0	2	intercropped	3	DSMIR	DKC 80-53	4580	3842	507
2020	Balaka	Malula	Mal_2018	1	1	1	0	3	intercropped	3	DSMIR	DKC 80-53	5058	2166	507
2020	Balaka	Malula	Mal_2018	1	1	11	0	4	intercropped	3	DSMIR	DKC 80-53	2787	431	507
2020	Balaka	Malula	Mal_2018	1	1	4	0	5	intercropped	3	DSMIR	DKC 80-53	4046	2401	507
2020	Balaka	Malula	Mal_2018	1	1	9	0	6	intercropped	3	DSMIR	DKC 80-53	9536	4483	507
2020	Balaka	Malula	Mal_2018	1	1	14	0	1	sole crop	1	CPMR	DKC 80-53	5281	2920	507
2020	Balaka	Malula	Mal_2018	1	1	11	0	2	sole crop	1	CPMR	DKC 80-53	6415	2799	507
2020	Balaka	Malula	Mal_2018	1	1	1	0	3	sole crop	1	CPMR	DKC 80-53	6482	3217	507
2020	Balaka	Malula	Mal_2018	1	1	11	0	4	sole crop	1	CPMR	DKC 80-53	4018	2111	507
2020	Balaka	Malula	Mal_2018	1	1	4	0	5	sole crop	1	CPMR	DKC 80-53	5499	3177	507
2020	Balaka	Malula	Mal_2018	1	1	9	0	6	sole crop	1	CPMR	DKC 80-53	6502	6510	507
2020	Balaka	Malula	Mal_2019	1	1	15	1	25	sole crop	2	DSMR	DKC 80-53	12913	7844	978
2020	Balaka	Malula	Mal_2019	1	1	1	2	26	sole crop	2	DSMR	DKC 80-53	9524	6490	978
2020	Balaka	Malula	Mal_2019	1	1	2	3	27	sole crop	2	DSMR	DKC 80-53	4935	3591	978
2020	Balaka	Malula	Mal_2019	1	1	12	4	28	sole crop	2	DSMR	DKC 80-53	5091	3650	978
2020	Balaka	Malula	Mal_2019	1	1	5	5	29	sole crop	2	DSMR	DKC 80-53	3461	3109	978
2020	Balaka	Malula	Mal_2019	1	1	1	6	30	sole crop	2	DSMR	DKC 80-53	6299	3667	978
2020	Balaka	Malula	Mal_2019	1	1	15	1	25	intercropped	3	DSMIR	DKC 80-53	5220	4229	978
2020	Balaka	Malula	Mal_2019	1	1	1	2	26	intercropped	3	DSMIR	DKC 80-53	7442	4442	978
2020	Balaka	Malula	Mal_2019	1	1	2	3	27	intercropped	3	DSMIR	DKC 80-53	6606	4775	978
2020	Balaka	Malula	Mal_2019	1	1	12	4	28	intercropped	3	DSMIR	DKC 80-53	5530	4624	978
2020	Balaka	Malula	Mal_2019	1	1	5	5	29	intercropped	3	DSMIR	DKC 80-53	2766	3675	978
2020	Balaka	Malula	Mal_2019	1	1	1	6	30	intercropped	3	DSMIR	DKC 80-53	3214	1467	978
2020	Balaka	Malula	Mal_2019	1	1	15	1	25	sole crop	1	CPMR	DKC 80-53	3234	4301	978
2020	Balaka	Malula	Mal_2019	1	1	1	2	26	sole crop	1	CPMR	DKC 80-53	6596	5752	978
2020	Balaka	Malula	Mal_2019	1	1	2	3	27	sole crop	1	CPMR	DKC 80-53	7310	3903	978
2020	Balaka	Malula	Mal_2019	1	1	12	4	28	sole crop	1	CPMR	DKC 80-53	4499	3683	978
2020	Balaka	Malula	Mal_2019	1	1	5	5	29	sole crop	1	CPMR	DKC 80-53	3980	1861	978
2020	Balaka	Malula	Mal_2019	1	1	1	6	30	sole crop	1	CPMR	DKC 80-53	4148	2282	978
2020	Balaka	Malula	Mal_2020	1	1	2	2	14	sole crop	2	DSMR	DKC 80-53	7893	4700	711
2020	Balaka	Malula	Mal_2020	1	1	16	1	13	intercropped	3	DSMIR	DKC 80-53	6014	2440	711
2020	Balaka	Malula	Mal_2020	1	1	2	2	14	intercropped	3	DSMIR	DKC 80-53	5294	4915	711
2020	Balaka	Malula	Mal_2020	1	1	3	3	15	intercropped	3	DSMIR	DKC 80-53	5150	2207	711
2020	Balaka	Malula	Mal_2020	1	1	13	4	16	intercropped	3	DSMIR	DKC 80-53	5827	2203	711
2020	Balaka	Malula	Mal_2020	1	1	6	5	17	intercropped	3	DSMIR	DKC 80-53	4744	2880	711
2020	Balaka	Malula	Mal_2020	1	1	2	6	18	intercropped	3	DSMIR	DKC 80-53	3786	2222	711
2020	Balaka	Malula	Mal_2020	1	1	16	1	13	sole crop	1	CPMR	DKC 80-53	5807	2161	711
2020	Balaka	Malula	Mal_2020	1	1	16	1	13	sole crop	1	CPMR	DKC 80-53	9150	4821	711
2020	Balaka	Malula	Mal_2020	1	1	2	2	14	sole crop	1	CPMR	DKC 80-53	7608	4541	711
2020	Balaka	Malula	Mal_2020	1	1	3	3	15	sole crop	1	CPMR	DKC 80-53	6026	3238	711
2020	Balaka	Malula	Mal_2020	1	1	3	3	15	sole crop	1	CPMR	DKC 80-53	7921	4549	711
2020	Balaka	Malula	Mal_2020	1	1	13	4	16	sole crop	1	CPMR	DKC 80-53	3648	2560	711
2020	Balaka	Malula	Mal_2020	1	1	13	4	16	sole crop	1	CPMR	DKC 80-53	7071	5295	711
2020	Balaka	Malula	Mal_2020	1	1	6	5	17	sole crop	1	CPMR	DKC 80-53	6360	3385	711
2020	Balaka	Malula	Mal_2020	1	1	6	5	17	sole crop	1	CPMR	DKC 80-53	7074	3284	711
2020	Balaka	Malula	Mal_2020	1	1	2	6	18	sole crop	1	CPMR	DKC 80-53	5144	2548	711
2020	Balaka	Malula	Mal_2020	1	1	2	6	18	sole crop	1	CPMR	DKC 80-53	6684	4464	711
2014	Salima	Chinguluwe	Chin_2014	5	12	5	1	48	sole crop	2	DSMR	MH 30	4092	2927	804
2014	Salima	Chinguluwe	Chin_2014	5	12	5	2	49	sole crop	2	DSMR	MH 30	5945	4824	804
2014	Salima	Chinguluwe	Chin_2014	5	12	5	3	50	sole crop	2	DSMR	MH 30	5917	5026	804
2014	Salima	Chinguluwe	Chin_2014	5	12	5	4	51	sole crop	2	DSMR	MH 30	5649	3804	804
2014	Salima	Chinguluwe	Chin_2014	5	12	2	5	52	sole crop	2	DSMR	MH 30	3462	3326	804
2014	Salima	Chinguluwe	Chin_2014	5	12	5	6	53	sole crop	2	DSMR	MH 30	4762	4000	804
2014	Salima	Chinguluwe	Chin_2014	5	12	5	1	48	intercropped	3	DSMIR	MH 30	5370	3656	804
2014	Salima	Chinguluwe	Chin_2014	5	12	5	2	49	intercropped	3	DSMIR	MH 30	4976	2936	804
2014	Salima	Chinguluwe	Chin_2014	5	12	5	3	50	intercropped	3	DSMIR	MH 30	3977	2747	804
2014	Salima	Chinguluwe	Chin_2014	5	12	5	4	51	intercropped	3	DSMIR	MH 30	4995	3549	804
2014	Salima	Chinguluwe	Chin_2014	5	12	2	5	52	intercropped	3	DSMIR	MH 30	4894	3371	804
2014	Salima	Chinguluwe	Chin_2014	5	12	5	6	53	intercropped	3	DSMIR	MH 30	4678	4252	804
2014	Salima	Chinguluwe	Chin_2014	5	12	5	1	48	sole crop	1	CPMR	MH 30	4133	2543	804
2014	Salima	Chinguluwe	Chin_2014	5	12	5	2	49	sole crop	1	CPMR	MH 30	7229	4387	804
2014	Salima	Chinguluwe	Chin_2014	5	12	5	3	50	sole crop	1	CPMR	MH 30	5403	3957	804
2014	Salima	Chinguluwe	Chin_2014	5	12	5	4	51	sole crop	1	CPMR	MH 30	3670	2500	804
2014	Salima	Chinguluwe	Chin_2014	5	12	2	5	52	sole crop	1	CPMR	MH 30	4326	3026	804
2014	Salima	Chinguluwe	Chin_2014	5	12	5	6	53	sole crop	1	CPMR	MH 30	4671	3204	804
2015	Salima	Chinguluwe	Chin_2015	5	12	6	1	43	sole crop	2	DSMR	MH 30	5446	2724	1097
2015	Salima	Chinguluwe	Chin_2015	5	12	6	2	44	sole crop	2	DSMR	MH 30	4269	2371	1097
2015	Salima	Chinguluwe	Chin_2015	5	12	6	3	45	sole crop	2	DSMR	MH 30	3702	1478	1097
2015	Salima	Chinguluwe	Chin_2015	5	12	6	4	46	sole crop	2	DSMR	MH 30	6852	3017	1097
2015	Salima	Chinguluwe	Chin_2015	5	12	1	5	47	sole crop	2	DSMR	MH 30	2191	3247	1097
2015	Salima	Chinguluwe	Chin_2015	5	12	6	6	48	sole crop	2	DSMR	MH 30	6284	3685	1097
2015	Salima	Chinguluwe	Chin_2015	5	12	6	1	43	intercropped	3	DSMIR	MH 30	5854	2718	1097
2015	Salima	Chinguluwe	Chin_2015	5	12	6	2	44	intercropped	3	DSMIR	MH 30	2386	3201	1097
2015	Salima	Chinguluwe	Chin_2015	5	12	6	3	45	intercropped	3	DSMIR	MH 30	3748	1392	1097
2015	Salima	Chinguluwe	Chin_2015	5	12	6	4	46	intercropped	3	DSMIR	MH 30	6421	3240	1097
2015	Salima	Chinguluwe	Chin_2015	5	12	1	5	47	intercropped	3	DSMIR	MH 30	6444	3372	1097
2015	Salima	Chinguluwe	Chin_2015	5	12	6	6	48	intercropped	3	DSMIR	MH 30	5899	3359	1097
2015	Salima	Chinguluwe	Chin_2015	5	12	6	1	43	sole crop	1	CPMR	MH 30	4518	2695	1097
2015	Salima	Chinguluwe	Chin_2015	5	12	6	2	44	sole crop	1	CPMR	MH 30	2592	2534	1097
2015	Salima	Chinguluwe	Chin_2015	5	12	6	3	45	sole crop	1	CPMR	MH 30	3637	2148	1097
2015	Salima	Chinguluwe	Chin_2015	5	12	6	4	46	sole crop	1	CPMR	MH 30	3644	1794	1097
2015	Salima	Chinguluwe	Chin_2015	5	12	1	5	47	sole crop	1	CPMR	MH 30	3288	2980	1097
2015	Salima	Chinguluwe	Chin_2015	5	12	6	6	48	sole crop	1	CPMR	MH 30	5944	3928	1097
2016	Salima	Chinguluwe	Chin_2016	5	12	7	1	19	sole crop	2	DSMR	MH 30	4545	2299	418
2016	Salima	Chinguluwe	Chin_2016	5	12	7	2	20	sole crop	2	DSMR	MH 30	1910	2390	418
2016	Salima	Chinguluwe	Chin_2016	5	12	7	3	21	sole crop	2	DSMR	MH 30	3731	1574	418
2016	Salima	Chinguluwe	Chin_2016	5	12	7	4	22	sole crop	2	DSMR	MH 30	3103	790	418
2016	Salima	Chinguluwe	Chin_2016	5	12	2	5	23	sole crop	2	DSMR	MH 30	2280	1407	418
2016	Salima	Chinguluwe	Chin_2016	5	12	7	6	24	sole crop	2	DSMR	MH 30	1277	1441	418
2016	Salima	Chinguluwe	Chin_2016	5	12	7	1	19	intercropped	3	DSMIR	MH 30	3490	2679	418
2016	Salima	Chinguluwe	Chin_2016	5	12	7	2	20	intercropped	3	DSMIR	MH 30	5141	3544	418
2016	Salima	Chinguluwe	Chin_2016	5	12	7	3	21	intercropped	3	DSMIR	MH 30	4788	2992	418
2016	Salima	Chinguluwe	Chin_2016	5	12	7	4	22	intercropped	3	DSMIR	MH 30	4133	1315	418
2016	Salima	Chinguluwe	Chin_2016	5	12	2	5	23	intercropped	3	DSMIR	MH 30	4907	1940	418
2016	Salima	Chinguluwe	Chin_2016	5	12	7	6	24	intercropped	3	DSMIR	MH 30	1596	1717	418
2016	Salima	Chinguluwe	Chin_2016	5	12	7	1	19	sole crop	1	CPMR	MH 30	2377	3289	418
2016	Salima	Chinguluwe	Chin_2016	5	12	7	2	20	sole crop	1	CPMR	MH 30	3659	2129	418
2016	Salima	Chinguluwe	Chin_2016	5	12	7	3	21	sole crop	1	CPMR	MH 30	2283	2148	418
2016	Salima	Chinguluwe	Chin_2016	5	12	7	4	22	sole crop	1	CPMR	MH 30	3719	1223	418
2016	Salima	Chinguluwe	Chin_2016	5	12	2	5	23	sole crop	1	CPMR	MH 30	1788	1890	418
2016	Salima	Chinguluwe	Chin_2016	5	12	7	6	24	sole crop	1	CPMR	MH 30	3809	2970	418
2017	Dowa	Chinguluwe	Chin_2017	5	12	8	1	1	sole crop	2	DSMR	MH 30	4619.12283	2567.431361	717
2017	Dowa	Chinguluwe	Chin_2017	5	12	8	2	1	sole crop	2	DSMR	MH 30	4235.783946	2078.37788	717
2017	Dowa	Chinguluwe	Chin_2017	5	12	8	3	1	sole crop	2	DSMR	MH 30	2775.815217	1249.770186	717
2017	Dowa	Chinguluwe	Chin_2017	5	12	8	4	1	sole crop	2	DSMR	MH 30	7688.888889	5495.205442	717
2017	Dowa	Chinguluwe	Chin_2017	5	12	3	5	1	sole crop	2	DSMR	MH 30	5959.943182	3720.604675	717
2017	Dowa	Chinguluwe	Chin_2017	5	12	8	6	1	sole crop	2	DSMR	MH 30	5662.082912	4242.964264	717
2017	Dowa	Chinguluwe	Chin_2017	5	12	8	1	1	intercropped	3	DSMIR	MH 30	3248.548612	2851.533113	717
2017	Dowa	Chinguluwe	Chin_2017	5	12	8	2	1	intercropped	3	DSMIR	MH 30	2499.122807	1760.176441	717
2017	Dowa	Chinguluwe	Chin_2017	5	12	8	3	1	intercropped	3	DSMIR	MH 30	3019.622093	2935.714286	717
2017	Dowa	Chinguluwe	Chin_2017	5	12	8	4	1	intercropped	3	DSMIR	MH 30	5684.494382	3358.918883	717
2017	Dowa	Chinguluwe	Chin_2017	5	12	3	5	1	intercropped	3	DSMIR	MH 30	4909.090909	2670.006857	717
2017	Dowa	Chinguluwe	Chin_2017	5	12	8	6	1	intercropped	3	DSMIR	MH 30	5644.565217	3741.611925	717
2017	Dowa	Chinguluwe	Chin_2017	5	12	8	1	1	sole crop	1	CPMR	MH 30	4461.438892	3618.214817	717
2017	Dowa	Chinguluwe	Chin_2017	5	12	8	2	1	sole crop	1	CPMR	MH 30	2962.090951	1499.356583	717
2017	Dowa	Chinguluwe	Chin_2017	5	12	8	3	1	sole crop	1	CPMR	MH 30	1991.31016	2337.304813	717
2017	Dowa	Chinguluwe	Chin_2017	5	12	8	4	1	sole crop	1	CPMR	MH 30	4065.340909	2679.311688	717
2017	Dowa	Chinguluwe	Chin_2017	5	12	3	5	1	sole crop	1	CPMR	MH 30	5057.964309	3494.461637	717
2017	Dowa	Chinguluwe	Chin_2017	5	12	8	6	1	sole crop	1	CPMR	MH 30	4094.551282	3639.230769	717
2017	Salima	Chinguluwe	Chin_2017	5	12	5	1	48	sole crop	2	DSMR	MH 30	2127	3438	717
2017	Salima	Chinguluwe	Chin_2017	5	12	5	2	49	sole crop	2	DSMR	MH 30	3827	3675	717
2017	Salima	Chinguluwe	Chin_2017	5	12	5	3	50	sole crop	2	DSMR	MH 30	3872	3235	717
2017	Salima	Chinguluwe	Chin_2017	5	12	5	4	51	sole crop	2	DSMR	MH 30	2975	2781	717
2017	Salima	Chinguluwe	Chin_2017	5	12	2	5	52	sole crop	2	DSMR	MH 30	6311	6403	717
2017	Salima	Chinguluwe	Chin_2017	5	12	5	6	53	sole crop	2	DSMR	MH 30	4259	4714	717
2017	Salima	Chinguluwe	Chin_2017	5	12	5	1	48	intercropped	3	DSMIR	MH 30	3695	4452	717
2017	Salima	Chinguluwe	Chin_2017	5	12	5	2	49	intercropped	3	DSMIR	MH 30	4384	5706	717
2017	Salima	Chinguluwe	Chin_2017	5	12	5	3	50	intercropped	3	DSMIR	MH 30	5783	5538	717
2017	Salima	Chinguluwe	Chin_2017	5	12	5	4	51	intercropped	3	DSMIR	MH 30	3612	4028	717
2017	Salima	Chinguluwe	Chin_2017	5	12	2	5	52	intercropped	3	DSMIR	MH 30	6050	5413	717
2017	Salima	Chinguluwe	Chin_2017	5	12	5	6	53	intercropped	3	DSMIR	MH 30	4264	4026	717
2017	Salima	Chinguluwe	Chin_2017	5	12	5	1	48	sole crop	1	CPMR	MH 30	3285	3092	717
2017	Salima	Chinguluwe	Chin_2017	5	12	5	2	49	sole crop	1	CPMR	MH 30	3468	2445	717
2017	Salima	Chinguluwe	Chin_2017	5	12	5	3	50	sole crop	1	CPMR	MH 30	3194	3334	717
2017	Salima	Chinguluwe	Chin_2017	5	12	5	4	51	sole crop	1	CPMR	MH 30	4690	5368	717
2017	Salima	Chinguluwe	Chin_2017	5	12	2	5	52	sole crop	1	CPMR	MH 30	6594	4838	717
2017	Salima	Chinguluwe	Chin_2017	5	12	5	6	53	sole crop	1	CPMR	MH 30	3964	2434	717
2018	Salima	Chinguluwe	Chin_2018	5	12	9	1	48	sole crop	2	DSMR	MH 30	4619	2824	838
2018	Salima	Chinguluwe	Chin_2018	5	12	9	2	49	sole crop	2	DSMR	MH 30	3719	2676	838
2018	Salima	Chinguluwe	Chin_2018	5	12	9	3	50	sole crop	2	DSMR	MH 30	3063	2478	838
2018	Salima	Chinguluwe	Chin_2018	5	12	9	4	51	sole crop	2	DSMR	MH 30	3658	2527	838
2018	Salima	Chinguluwe	Chin_2018	5	12	1	5	52	sole crop	2	DSMR	MH 30	3246	3150	838
2018	Salima	Chinguluwe	Chin_2018	5	12	9	6	53	sole crop	2	DSMR	MH 30	6071	8077	838
2018	Salima	Chinguluwe	Chin_2018	5	12	9	1	48	intercropped	3	DSMIR	MH 30	3249	3137	838
2018	Salima	Chinguluwe	Chin_2018	5	12	9	2	49	intercropped	3	DSMIR	MH 30	2992	2174	838
2018	Salima	Chinguluwe	Chin_2018	5	12	9	3	50	intercropped	3	DSMIR	MH 30	2358	3528	838
2018	Salima	Chinguluwe	Chin_2018	5	12	9	4	51	intercropped	3	DSMIR	MH 30	2596	627	838
2018	Salima	Chinguluwe	Chin_2018	5	12	1	5	52	intercropped	3	DSMIR	MH 30	4517	2423	838
2018	Salima	Chinguluwe	Chin_2018	5	12	9	6	53	intercropped	3	DSMIR	MH 30	5751	7305	838
2018	Salima	Chinguluwe	Chin_2018	5	12	9	1	48	sole crop	1	CPMR	MH 30	4461	3980	838
2018	Salima	Chinguluwe	Chin_2018	5	12	9	2	49	sole crop	1	CPMR	MH 30	1800	1271	838
2018	Salima	Chinguluwe	Chin_2018	5	12	9	3	50	sole crop	1	CPMR	MH 30	3078	2623	838
2018	Salima	Chinguluwe	Chin_2018	5	12	9	4	51	sole crop	1	CPMR	MH 30	3378	1491	838
2018	Salima	Chinguluwe	Chin_2018	5	12	1	5	52	sole crop	1	CPMR	MH 30	3263	1479	838
2018	Salima	Chinguluwe	Chin_2018	5	12	9	6	53	sole crop	1	CPMR	MH 30	5713	3222	838
2019	Salima	Chinguluwe	Chin_2019	5	12	10	1	49	sole crop	2	DSMR	MH 30	1856	1533	809
2019	Salima	Chinguluwe	Chin_2019	5	12	10	2	50	sole crop	2	DSMR	MH 30	1865	1720	809
2019	Salima	Chinguluwe	Chin_2019	5	12	10	3	51	sole crop	2	DSMR	MH 30	4095	3789	809
2019	Salima	Chinguluwe	Chin_2019	5	12	10	4	52	sole crop	2	DSMR	MH 30	3176	2529	809
2019	Salima	Chinguluwe	Chin_2019	5	12	5	5	53	sole crop	2	DSMR	MH 30	1531	2589	809
2019	Salima	Chinguluwe	Chin_2019	5	12	10	6	54	sole crop	2	DSMR	MH 30	5392	2407	809
2019	Salima	Chinguluwe	Chin_2019	5	12	10	1	49	intercropped	3	DSMIR	MH 30	1557	1956	809
2019	Salima	Chinguluwe	Chin_2019	5	12	10	2	50	intercropped	3	DSMIR	MH 30	2441	1676	809
2019	Salima	Chinguluwe	Chin_2019	5	12	10	3	51	intercropped	3	DSMIR	MH 30	4131	4106	809
2019	Salima	Chinguluwe	Chin_2019	5	12	10	4	52	intercropped	3	DSMIR	MH 30	3464	3320	809
2019	Salima	Chinguluwe	Chin_2019	5	12	5	5	53	intercropped	3	DSMIR	MH 30	3377	2486	809
2019	Salima	Chinguluwe	Chin_2019	5	12	10	6	54	intercropped	3	DSMIR	MH 30	3459	2431	809
2019	Salima	Chinguluwe	Chin_2019	5	12	10	1	49	sole crop	1	CPMR	MH 30	1953	876	809
2019	Salima	Chinguluwe	Chin_2019	5	12	10	2	50	sole crop	1	CPMR	MH 30	1617	852	809
2019	Salima	Chinguluwe	Chin_2019	5	12	10	3	51	sole crop	1	CPMR	MH 30	3763	2972	809
2019	Salima	Chinguluwe	Chin_2019	5	12	10	4	52	sole crop	1	CPMR	MH 30	2387	2001	809
2019	Salima	Chinguluwe	Chin_2019	5	12	5	5	53	sole crop	1	CPMR	MH 30	1986	2300	809
2019	Salima	Chinguluwe	Chin_2019	5	12	10	6	54	sole crop	1	CPMR	MH 30	3650	2636	809
2020	Salima	Chinguluwe	Chin_2020	5	12	11	1	37	sole crop	2	DSMR	MH 30	2577	2203	1177
2020	Salima	Chinguluwe	Chin_2020	5	12	11	2	38	sole crop	2	DSMR	MH 30	2559	2988	1177
2020	Salima	Chinguluwe	Chin_2020	5	12	11	3	39	sole crop	2	DSMR	MH 30	3582	3780	1177
2020	Salima	Chinguluwe	Chin_2020	5	12	11	4	40	sole crop	2	DSMR	MH 30	3055	2717	1177
2020	Salima	Chinguluwe	Chin_2020	5	12	6	5	41	sole crop	2	DSMR	MH 30	2973	2333	1177
2020	Salima	Chinguluwe	Chin_2020	5	12	11	6	42	sole crop	2	DSMR	MH 30	4209	3975	1177
2020	Salima	Chinguluwe	Chin_2020	5	12	11	1	37	intercropped	3	DSMIR	MH 30	1933	2896	1177
2020	Salima	Chinguluwe	Chin_2020	5	12	11	2	38	intercropped	3	DSMIR	MH 30	2835	3296	1177
2020	Salima	Chinguluwe	Chin_2020	5	12	11	3	39	intercropped	3	DSMIR	MH 30	1734	2816	1177
2020	Salima	Chinguluwe	Chin_2020	5	12	11	4	40	intercropped	3	DSMIR	MH 30	3369	2831	1177
2020	Salima	Chinguluwe	Chin_2020	5	12	6	5	41	intercropped	3	DSMIR	MH 30	2194	2350	1177
2020	Salima	Chinguluwe	Chin_2020	5	12	11	6	42	intercropped	3	DSMIR	MH 30	4044	4519	1177
2020	Salima	Chinguluwe	Chin_2020	5	12	11	1	37	sole crop	1	CPMR	MH 30	2137	1771	1177
2020	Salima	Chinguluwe	Chin_2020	5	12	11	2	38	sole crop	1	CPMR	MH 30	3200	3361	1177
2020	Salima	Chinguluwe	Chin_2020	5	12	11	3	39	sole crop	1	CPMR	MH 30	2516	2169	1177
2020	Salima	Chinguluwe	Chin_2020	5	12	11	4	40	sole crop	1	CPMR	MH 30	2250	1748	1177
2020	Salima	Chinguluwe	Chin_2020	5	12	6	5	41	sole crop	1	CPMR	MH 30	2659	2140	1177
2020	Salima	Chinguluwe	Chin_2020	5	12	11	6	42	sole crop	1	CPMR	MH 30	3088	3332	1177
2014	Dowa	Chipeni	Chip_2014	3	4	1	1	54	sole crop	2	DSMR	MH 30	3161	2658	645
2014	Dowa	Chipeni	Chip_2014	3	4	9	2	55	sole crop	2	DSMR	MH 30	3318	3471	645
2014	Dowa	Chipeni	Chip_2014	3	4	8	3	56	sole crop	2	DSMR	MH 30	4551	4416	645
2014	Dowa	Chipeni	Chip_2014	3	4	1	4	57	sole crop	2	DSMR	MH 30	3518	2241	645
2014	Dowa	Chipeni	Chip_2014	3	4	9	5	58	sole crop	2	DSMR	MH 30	3609	3806	645
2014	Dowa	Chipeni	Chip_2014	3	4	5	6	59	sole crop	2	DSMR	MH 30	3859	3533	645
2014	Dowa	Chipeni	Chip_2014	3	4	1	1	54	intercropped	3	DSMIR	MH 30	4807	3214	645
2014	Dowa	Chipeni	Chip_2014	3	4	9	2	55	intercropped	3	DSMIR	MH 30	3788	3749	645
2014	Dowa	Chipeni	Chip_2014	3	4	8	3	56	intercropped	3	DSMIR	MH 30	4005	2530	645
2014	Dowa	Chipeni	Chip_2014	3	4	1	4	57	intercropped	3	DSMIR	MH 30	4476	3261	645
2014	Dowa	Chipeni	Chip_2014	3	4	9	5	58	intercropped	3	DSMIR	MH 30	5177	5977	645
2014	Dowa	Chipeni	Chip_2014	3	4	5	6	59	intercropped	3	DSMIR	MH 30	5950	5813	645
2014	Dowa	Chipeni	Chip_2014	3	4	1	1	54	sole crop	1	CPMR	MH 30	3285	4116	645
2014	Dowa	Chipeni	Chip_2014	3	4	9	2	55	sole crop	1	CPMR	MH 30	4881	4074	645
2014	Dowa	Chipeni	Chip_2014	3	4	8	3	56	sole crop	1	CPMR	MH 30	5134	2573	645
2014	Dowa	Chipeni	Chip_2014	3	4	1	4	57	sole crop	1	CPMR	MH 30	3761	3548	645
2014	Dowa	Chipeni	Chip_2014	3	4	9	5	58	sole crop	1	CPMR	MH 30	4805	4447	645
2014	Dowa	Chipeni	Chip_2014	3	4	5	6	59	sole crop	1	CPMR	MH 30	5890	5353	645
2015	Dowa	Chipeni	Chip_2015	3	4	6	1	49	sole crop	2	DSMR	MH 30	3869	3029	720
2015	Dowa	Chipeni	Chip_2015	3	4	10	2	50	sole crop	2	DSMR	MH 30	10424	3616	720
2015	Dowa	Chipeni	Chip_2015	3	4	9	3	51	sole crop	2	DSMR	MH 30	4634	2353	720
2015	Dowa	Chipeni	Chip_2015	3	4	10	4	52	sole crop	2	DSMR	MH 30	6944	3499	720
2015	Dowa	Chipeni	Chip_2015	3	4	2	5	53	sole crop	2	DSMR	MH 30	3997	2890	720
2015	Dowa	Chipeni	Chip_2015	3	4	2	6	54	sole crop	2	DSMR	MH 30	5878	3490	720
2015	Dowa	Chipeni	Chip_2015	3	4	6	1	49	intercropped	3	DSMIR	MH 30	6427	2955	720
2015	Dowa	Chipeni	Chip_2015	3	4	10	2	50	intercropped	3	DSMIR	MH 30	9786	3591	720
2015	Dowa	Chipeni	Chip_2015	3	4	9	3	51	intercropped	3	DSMIR	MH 30	3974	2935	720
2015	Dowa	Chipeni	Chip_2015	3	4	10	4	52	intercropped	3	DSMIR	MH 30	14872	7490	720
2015	Dowa	Chipeni	Chip_2015	3	4	2	5	53	intercropped	3	DSMIR	MH 30	5982	3877	720
2015	Dowa	Chipeni	Chip_2015	3	4	2	6	54	intercropped	3	DSMIR	MH 30	2032	2564	720
2015	Dowa	Chipeni	Chip_2015	3	4	6	1	49	sole crop	1	CPMR	MH 30	3684	3402	720
2015	Dowa	Chipeni	Chip_2015	3	4	10	2	50	sole crop	1	CPMR	MH 30	7340	2514	720
2015	Dowa	Chipeni	Chip_2015	3	4	9	3	51	sole crop	1	CPMR	MH 30	5409	3223	720
2015	Dowa	Chipeni	Chip_2015	3	4	10	4	52	sole crop	1	CPMR	MH 30	5255	2606	720
2015	Dowa	Chipeni	Chip_2015	3	4	2	5	53	sole crop	1	CPMR	MH 30	5040	3727	720
2015	Dowa	Chipeni	Chip_2015	3	4	2	6	54	sole crop	1	CPMR	MH 30	6365	2216	720
2016	Dowa	Chipeni	Chip_2016	3	4	7	1	25	sole crop	2	DSMR	MH 30	5048	3640	815
2016	Dowa	Chipeni	Chip_2016	3	4	3	2	26	sole crop	2	DSMR	MH 30	8393	5095	815
2016	Dowa	Chipeni	Chip_2016	3	4	1	3	27	sole crop	2	DSMR	MH 30	6470	8246	815
2016	Dowa	Chipeni	Chip_2016	3	4	10	4	28	sole crop	2	DSMR	MH 30	5617	7144	815
2016	Dowa	Chipeni	Chip_2016	3	4	11	5	29	sole crop	2	DSMR	MH 30	6175	3963	815
2016	Dowa	Chipeni	Chip_2016	3	4	3	6	30	sole crop	2	DSMR	MH 30	5835	3719	815
2016	Dowa	Chipeni	Chip_2016	3	4	7	1	25	intercropped	3	DSMIR	MH 30	6162	4368	815
2016	Dowa	Chipeni	Chip_2016	3	4	3	2	26	intercropped	3	DSMIR	MH 30	6600	7960	815
2016	Dowa	Chipeni	Chip_2016	3	4	1	3	27	intercropped	3	DSMIR	MH 30	8110	7255	815
2016	Dowa	Chipeni	Chip_2016	3	4	10	4	28	intercropped	3	DSMIR	MH 30	7068	5227	815
2016	Dowa	Chipeni	Chip_2016	3	4	11	5	29	intercropped	3	DSMIR	MH 30	7880	5560	815
2016	Dowa	Chipeni	Chip_2016	3	4	3	6	30	intercropped	3	DSMIR	MH 30	5159	5129	815
2016	Dowa	Chipeni	Chip_2016	3	4	7	1	25	sole crop	1	CPMR	MH 30	3036	2368	815
2016	Dowa	Chipeni	Chip_2016	3	4	3	2	26	sole crop	1	CPMR	MH 30	4541	4492	815
2016	Dowa	Chipeni	Chip_2016	3	4	1	3	27	sole crop	1	CPMR	MH 30	2299	1529	815
2016	Dowa	Chipeni	Chip_2016	3	4	10	4	28	sole crop	1	CPMR	MH 30	10018	4216	815
2016	Dowa	Chipeni	Chip_2016	3	4	11	5	29	sole crop	1	CPMR	MH 30	4566	3920	815
2016	Dowa	Chipeni	Chip_2016	3	4	3	6	30	sole crop	1	CPMR	MH 30	5663	4210	815
2017	Dowa	Chipeni	Chip_2017	5	12	8	1	1	sole crop	2	DSMR	MH 30	5266	4454	663
2017	Dowa	Chipeni	Chip_2017	5	12	1	2	1	sole crop	2	DSMR	MH 30	2811	3407	663
2017	Dowa	Chipeni	Chip_2017	5	12	11	3	1	sole crop	2	DSMR	MH 30	5151	4158	663
2017	Dowa	Chipeni	Chip_2017	5	12	11	4	1	sole crop	2	DSMR	MH 30	9671	7912	663
2017	Dowa	Chipeni	Chip_2017	5	12	12	5	1	sole crop	2	DSMR	MH 30	7381	5158	663
2017	Dowa	Chipeni	Chip_2017	5	12	1	6	1	sole crop	2	DSMR	MH 30	5742	6207	663
2017	Dowa	Chipeni	Chip_2017	5	12	8	1	1	intercropped	3	DSMIR	MH 30	6004	3591	663
2017	Dowa	Chipeni	Chip_2017	5	12	1	2	1	intercropped	3	DSMIR	MH 30	2199	1769	663
2017	Dowa	Chipeni	Chip_2017	5	12	11	3	1	intercropped	3	DSMIR	MH 30	4795	3670	663
2017	Dowa	Chipeni	Chip_2017	5	12	11	4	1	intercropped	3	DSMIR	MH 30	9744	5467	663
2017	Dowa	Chipeni	Chip_2017	5	12	12	5	1	intercropped	3	DSMIR	MH 30	7752	6287	663
2017	Dowa	Chipeni	Chip_2017	5	12	1	6	1	intercropped	3	DSMIR	MH 30	10680	6606	663
2017	Dowa	Chipeni	Chip_2017	5	12	8	1	1	sole crop	1	CPMR	MH 30	6518	5295	663
2017	Dowa	Chipeni	Chip_2017	5	12	1	2	1	sole crop	1	CPMR	MH 30	3119	4026	663
2017	Dowa	Chipeni	Chip_2017	5	12	11	3	1	sole crop	1	CPMR	MH 30	1667	1769	663
2017	Dowa	Chipeni	Chip_2017	5	12	11	4	1	sole crop	1	CPMR	MH 30	4340	5832	663
2017	Dowa	Chipeni	Chip_2017	5	12	12	5	1	sole crop	1	CPMR	MH 30	7873	6885	663
2017	Dowa	Chipeni	Chip_2017	5	12	1	6	1	sole crop	1	CPMR	MH 30	3472	5661	663
2018	Dowa	Chipeni	Chip_2018	3	4	9	1	54	sole crop	2	DSMR	MH 30	6467	5506	1085
2018	Dowa	Chipeni	Chip_2018	3	4	2	2	55	sole crop	2	DSMR	MH 30	2844	2911	1085
2018	Dowa	Chipeni	Chip_2018	3	4	12	3	56	sole crop	2	DSMR	MH 30	2166	3299	1085
2018	Dowa	Chipeni	Chip_2018	3	4	12	4	57	sole crop	2	DSMR	MH 30	8895	8389	1085
2018	Dowa	Chipeni	Chip_2018	3	4	13	5	58	sole crop	2	DSMR	MH 30	3890	5443	1085
2018	Dowa	Chipeni	Chip_2018	3	4	2	6	59	sole crop	2	DSMR	MH 30	5914	4960	1085
2018	Dowa	Chipeni	Chip_2018	3	4	9	1	54	intercropped	3	DSMIR	MH 30	7441	7567	1085
2018	Dowa	Chipeni	Chip_2018	3	4	2	2	55	intercropped	3	DSMIR	MH 30	4735	6432	1085
2018	Dowa	Chipeni	Chip_2018	3	4	12	3	56	intercropped	3	DSMIR	MH 30	2038	2886	1085
2018	Dowa	Chipeni	Chip_2018	3	4	12	4	57	intercropped	3	DSMIR	MH 30	6958	6216	1085
2018	Dowa	Chipeni	Chip_2018	3	4	13	5	58	intercropped	3	DSMIR	MH 30	5170	6406	1085
2018	Dowa	Chipeni	Chip_2018	3	4	2	6	59	intercropped	3	DSMIR	MH 30	4025	3749	1085
2018	Dowa	Chipeni	Chip_2018	3	4	9	1	54	sole crop	1	CPMR	MH 30	4174	3947	1085
2018	Dowa	Chipeni	Chip_2018	3	4	2	2	55	sole crop	1	CPMR	MH 30	3220	4406	1085
2018	Dowa	Chipeni	Chip_2018	3	4	12	3	56	sole crop	1	CPMR	MH 30	2917	3027	1085
2018	Dowa	Chipeni	Chip_2018	3	4	12	4	57	sole crop	1	CPMR	MH 30	4159	6093	1085
2018	Dowa	Chipeni	Chip_2018	3	4	13	5	58	sole crop	1	CPMR	MH 30	7416	7988	1085
2018	Dowa	Chipeni	Chip_2018	3	4	2	6	59	sole crop	1	CPMR	MH 30	7770	6962	1085
2019	Dowa	Chipeni	Chip_2019	3	4	13	1	43	sole crop	2	DSMR	MH 30	6873	8161	968
2019	Dowa	Chipeni	Chip_2019	3	4	14	2	44	sole crop	2	DSMR	MH 30	8297	6816	968
2019	Dowa	Chipeni	Chip_2019	3	4	3	3	45	sole crop	2	DSMR	MH 30	5918	4525	968
2019	Dowa	Chipeni	Chip_2019	3	4	13	4	46	sole crop	2	DSMR	MH 30	7587	5176	968
2019	Dowa	Chipeni	Chip_2019	3	4	3	5	47	sole crop	2	DSMR	MH 30	6165	3541	968
2019	Dowa	Chipeni	Chip_2019	3	4	10	6	48	sole crop	2	DSMR	MH 30	5982	2411	968
2019	Dowa	Chipeni	Chip_2019	3	4	13	1	43	intercropped	3	DSMIR	MH 30	7441	6920	968
2019	Dowa	Chipeni	Chip_2019	3	4	14	2	44	intercropped	3	DSMIR	MH 30	4716	3813	968
2019	Dowa	Chipeni	Chip_2019	3	4	3	3	45	intercropped	3	DSMIR	MH 30	5006	4103	968
2019	Dowa	Chipeni	Chip_2019	3	4	13	4	46	intercropped	3	DSMIR	MH 30	4531	3624	968
2019	Dowa	Chipeni	Chip_2019	3	4	3	5	47	intercropped	3	DSMIR	MH 30	7255	4530	968
2019	Dowa	Chipeni	Chip_2019	3	4	10	6	48	intercropped	3	DSMIR	MH 30	2932	3236	968
2019	Dowa	Chipeni	Chip_2019	3	4	13	1	43	sole crop	1	CPMR	MH 30	4378	7451	968
2019	Dowa	Chipeni	Chip_2019	3	4	14	2	44	sole crop	1	CPMR	MH 30	5378	4530	968
2019	Dowa	Chipeni	Chip_2019	3	4	3	3	45	sole crop	1	CPMR	MH 30	4936	4883	968
2019	Dowa	Chipeni	Chip_2019	3	4	13	4	46	sole crop	1	CPMR	MH 30	4362	2825	968
2019	Dowa	Chipeni	Chip_2019	3	4	3	5	47	sole crop	1	CPMR	MH 30	3071	2295	968
2019	Dowa	Chipeni	Chip_2019	3	4	10	6	48	sole crop	1	CPMR	MH 30	4147	1704	968
2020	Dowa	Chipeni	Chip_2020	3	4	14	1	43	sole crop	2	DSMR	MH 30	5660	6471	733
2020	Dowa	Chipeni	Chip_2020	3	4	15	2	44	sole crop	2	DSMR	MH 30	4740	5554	733
2020	Dowa	Chipeni	Chip_2020	3	4	14	3	45	sole crop	2	DSMR	MH 30	5013	4559	733
2020	Dowa	Chipeni	Chip_2020	3	4	4	4	46	sole crop	2	DSMR	MH 30	1984	2159	733
2020	Dowa	Chipeni	Chip_2020	3	4	4	5	47	sole crop	2	DSMR	MH 30	3997	4923	733
2020	Dowa	Chipeni	Chip_2020	3	4	11	6	48	sole crop	2	DSMR	MH 30	1999	2840	733
2020	Dowa	Chipeni	Chip_2020	3	4	14	1	43	intercropped	3	DSMIR	MH 30	4171	5692	733
2020	Dowa	Chipeni	Chip_2020	3	4	15	2	44	intercropped	3	DSMIR	MH 30	5645	6493	733
2020	Dowa	Chipeni	Chip_2020	3	4	14	3	45	intercropped	3	DSMIR	MH 30	4003	4359	733
2020	Dowa	Chipeni	Chip_2020	3	4	4	4	46	intercropped	3	DSMIR	MH 30	1977	2441	733
2020	Dowa	Chipeni	Chip_2020	3	4	4	5	47	intercropped	3	DSMIR	MH 30	4561	4707	733
2020	Dowa	Chipeni	Chip_2020	3	4	11	6	48	intercropped	3	DSMIR	MH 30	1947	2761	733
2020	Dowa	Chipeni	Chip_2020	3	4	14	1	43	sole crop	1	CPMR	MH 30	4796	4131	733
2020	Dowa	Chipeni	Chip_2020	3	4	15	2	44	sole crop	1	CPMR	MH 30	3972	4624	733
2020	Dowa	Chipeni	Chip_2020	3	4	14	3	45	sole crop	1	CPMR	MH 30	2538	3322	733
2020	Dowa	Chipeni	Chip_2020	3	4	4	4	46	sole crop	1	CPMR	MH 30	1720	1892	733
2020	Dowa	Chipeni	Chip_2020	3	4	4	5	47	sole crop	1	CPMR	MH 30	1929	3150	733
2020	Dowa	Chipeni	Chip_2020	3	4	11	6	48	sole crop	1	CPMR	MH 30	2042	3028	733
2014	Nkhotakota	Linga	Lin_2014	2	7	4	1	42	sole crop	2	DSMR	MH 30	3860	2176	1233
2014	Nkhotakota	Linga	Lin_2014	2	7	6	2	43	sole crop	2	DSMR	MH 30	4824	3611	1233
2014	Nkhotakota	Linga	Lin_2014	2	7	4	3	44	sole crop	2	DSMR	MH 30	2752	1994	1233
2014	Nkhotakota	Linga	Lin_2014	2	7	6	4	45	sole crop	2	DSMR	MH 30	4052	3250	1233
2014	Nkhotakota	Linga	Lin_2014	2	7	2	5	46	sole crop	2	DSMR	MH 30	2142	1266	1233
2014	Nkhotakota	Linga	Lin_2014	2	7	6	6	47	sole crop	2	DSMR	MH 30	1718	956	1233
2014	Nkhotakota	Linga	Lin_2014	2	7	4	1	42	intercropped	3	DSMIR	MH 30	3406	2304	1233
2014	Nkhotakota	Linga	Lin_2014	2	7	6	2	43	intercropped	3	DSMIR	MH 30	3049	2782	1233
2014	Nkhotakota	Linga	Lin_2014	2	7	4	3	44	intercropped	3	DSMIR	MH 30	3071	1836	1233
2014	Nkhotakota	Linga	Lin_2014	2	7	6	4	45	intercropped	3	DSMIR	MH 30	1658	951	1233
2014	Nkhotakota	Linga	Lin_2014	2	7	2	5	46	intercropped	3	DSMIR	MH 30	3596	2286	1233
2014	Nkhotakota	Linga	Lin_2014	2	7	6	6	47	intercropped	3	DSMIR	MH 30	1868	1900	1233
2014	Nkhotakota	Linga	Lin_2014	2	7	4	1	42	sole crop	1	CPMR	MH 30	3372	1863	1233
2014	Nkhotakota	Linga	Lin_2014	2	7	6	2	43	sole crop	1	CPMR	MH 30	2184	1062	1233
2014	Nkhotakota	Linga	Lin_2014	2	7	4	3	44	sole crop	1	CPMR	MH 30	3225	2275	1233
2014	Nkhotakota	Linga	Lin_2014	2	7	6	4	45	sole crop	1	CPMR	MH 30	3191	1851	1233
2014	Nkhotakota	Linga	Lin_2014	2	7	2	5	46	sole crop	1	CPMR	MH 30	3189	1942	1233
2014	Nkhotakota	Linga	Lin_2014	2	7	6	6	47	sole crop	1	CPMR	MH 30	1679	710	1233
2015	Nkhotakota	Linga	Lin_2015	2	7	1	1	55	sole crop	2	DSMR	MH 30	2678	2280	1133
2015	Nkhotakota	Linga	Lin_2015	2	7	7	2	56	sole crop	2	DSMR	MH 30	3079	1797	1133
2015	Nkhotakota	Linga	Lin_2015	2	7	5	3	57	sole crop	2	DSMR	MH 30	4856	2975	1133
2015	Nkhotakota	Linga	Lin_2015	2	7	7	4	58	sole crop	2	DSMR	MH 30	2601	1278	1133
2015	Nkhotakota	Linga	Lin_2015	2	7	1	5	59	sole crop	2	DSMR	MH 30	1384	1444	1133
2015	Nkhotakota	Linga	Lin_2015	2	7	7	6	60	sole crop	2	DSMR	MH 30	1971	1461	1133
2015	Nkhotakota	Linga	Lin_2015	2	7	1	1	55	intercropped	3	DSMIR	MH 30	3958	2427	1133
2015	Nkhotakota	Linga	Lin_2015	2	7	7	2	56	intercropped	3	DSMIR	MH 30	3175	2151	1133
2015	Nkhotakota	Linga	Lin_2015	2	7	5	3	57	intercropped	3	DSMIR	MH 30	3951	1770	1133
2015	Nkhotakota	Linga	Lin_2015	2	7	7	4	58	intercropped	3	DSMIR	MH 30	3251	2104	1133
2015	Nkhotakota	Linga	Lin_2015	2	7	1	5	59	intercropped	3	DSMIR	MH 30	2436	663	1133
2015	Nkhotakota	Linga	Lin_2015	2	7	7	6	60	intercropped	3	DSMIR	MH 30	1594	974	1133
2015	Nkhotakota	Linga	Lin_2015	2	7	1	1	55	sole crop	1	CPMR	MH 30	2679	1169	1133
2015	Nkhotakota	Linga	Lin_2015	2	7	7	2	56	sole crop	1	CPMR	MH 30	2597	1981	1133
2015	Nkhotakota	Linga	Lin_2015	2	7	5	3	57	sole crop	1	CPMR	MH 30	4336	3448	1133
2015	Nkhotakota	Linga	Lin_2015	2	7	7	4	58	sole crop	1	CPMR	MH 30	2270	1146	1133
2015	Nkhotakota	Linga	Lin_2015	2	7	1	5	59	sole crop	1	CPMR	MH 30	2072	1177	1133
2015	Nkhotakota	Linga	Lin_2015	2	7	7	6	60	sole crop	1	CPMR	MH 30	1986	1764	1133
2016	Nkhotakota	Linga	Lin_2016	2	7	2	1	13	sole crop	2	DSMR	MH 30	2986	5027	1242
2016	Nkhotakota	Linga	Lin_2016	2	7	8	2	14	sole crop	2	DSMR	MH 30	2975	4110	1242
2016	Nkhotakota	Linga	Lin_2016	2	7	6	3	15	sole crop	2	DSMR	MH 30	2032	3045	1242
2016	Nkhotakota	Linga	Lin_2016	2	7	1	4	16	sole crop	2	DSMR	MH 30	2957	2889	1242
2016	Nkhotakota	Linga	Lin_2016	2	7	3	5	17	sole crop	2	DSMR	MH 30	3166	2493	1242
2016	Nkhotakota	Linga	Lin_2016	2	7	8	6	18	sole crop	2	DSMR	MH 30	2744	3196	1242
2016	Nkhotakota	Linga	Lin_2016	2	7	2	1	13	intercropped	3	DSMIR	MH 30	3722	4082	1242
2016	Nkhotakota	Linga	Lin_2016	2	7	8	2	14	intercropped	3	DSMIR	MH 30	2301	2536	1242
2016	Nkhotakota	Linga	Lin_2016	2	7	6	3	15	intercropped	3	DSMIR	MH 30	4526	2962	1242
2016	Nkhotakota	Linga	Lin_2016	2	7	1	4	16	intercropped	3	DSMIR	MH 30	2530	2376	1242
2016	Nkhotakota	Linga	Lin_2016	2	7	3	5	17	intercropped	3	DSMIR	MH 30	1294	2591	1242
2016	Nkhotakota	Linga	Lin_2016	2	7	8	6	18	intercropped	3	DSMIR	MH 30	2607	3259	1242
2016	Nkhotakota	Linga	Lin_2016	2	7	2	1	13	sole crop	1	CPMR	MH 30	2860	3580	1242
2016	Nkhotakota	Linga	Lin_2016	2	7	8	2	14	sole crop	1	CPMR	MH 30	3616	5690	1242
2016	Nkhotakota	Linga	Lin_2016	2	7	6	3	15	sole crop	1	CPMR	MH 30	5123	3209	1242
2016	Nkhotakota	Linga	Lin_2016	2	7	1	4	16	sole crop	1	CPMR	MH 30	888	2645	1242
2016	Nkhotakota	Linga	Lin_2016	2	7	3	5	17	sole crop	1	CPMR	MH 30	2635	2153	1242
2016	Nkhotakota	Linga	Lin_2016	2	7	8	6	18	sole crop	1	CPMR	MH 30	2853	2898	1242
2017	Nkhotakota	Linga	Lin_2017	5	12	3	1	1	sole crop	2	DSMR	MH 30	4714	3858	1697
2017	Nkhotakota	Linga	Lin_2017	5	12	9	2	1	sole crop	2	DSMR	MH 30	6301	6701	1697
2017	Nkhotakota	Linga	Lin_2017	5	12	7	3	1	sole crop	2	DSMR	MH 30	4183	3160	1697
2017	Nkhotakota	Linga	Lin_2017	5	12	2	4	1	sole crop	2	DSMR	MH 30	2636	2546	1697
2017	Nkhotakota	Linga	Lin_2017	5	12	4	5	1	sole crop	2	DSMR	MH 30	3538	3345	1697
2017	Nkhotakota	Linga	Lin_2017	5	12	9	6	1	sole crop	2	DSMR	MH 30	4714	3754	1697
2017	Nkhotakota	Linga	Lin_2017	5	12	3	1	1	intercropped	3	DSMIR	MH 30	6523	4358	1697
2017	Nkhotakota	Linga	Lin_2017	5	12	9	2	1	intercropped	3	DSMIR	MH 30	5083	5053	1697
2017	Nkhotakota	Linga	Lin_2017	5	12	7	3	1	intercropped	3	DSMIR	MH 30	2598	2418	1697
2017	Nkhotakota	Linga	Lin_2017	5	12	2	4	1	intercropped	3	DSMIR	MH 30	3149	4249	1697
2017	Nkhotakota	Linga	Lin_2017	5	12	4	5	1	intercropped	3	DSMIR	MH 30	4172	2788	1697
2017	Nkhotakota	Linga	Lin_2017	5	12	9	6	1	intercropped	3	DSMIR	MH 30	6531	4303	1697
2017	Nkhotakota	Linga	Lin_2017	5	12	3	1	1	sole crop	1	CPMR	MH 30	2804	2700	1697
2017	Nkhotakota	Linga	Lin_2017	5	12	9	2	1	sole crop	1	CPMR	MH 30	3176	2174	1697
2017	Nkhotakota	Linga	Lin_2017	5	12	7	3	1	sole crop	1	CPMR	MH 30	2489	2542	1697
2017	Nkhotakota	Linga	Lin_2017	5	12	2	4	1	sole crop	1	CPMR	MH 30	7255	1630	1697
2017	Nkhotakota	Linga	Lin_2017	5	12	4	5	1	sole crop	1	CPMR	MH 30	4243	3469	1697
2017	Nkhotakota	Linga	Lin_2017	5	12	9	6	1	sole crop	1	CPMR	MH 30	2804	2685	1697
2018	Nkhotakota	Linga	Lin_2018	2	7	4	0	43	sole crop	2	DSMR	MH 30	4113	3869	1720
2018	Nkhotakota	Linga	Lin_2018	2	7	10	0	44	sole crop	2	DSMR	MH 30	4272	2826	1720
2018	Nkhotakota	Linga	Lin_2018	2	7	8	0	45	sole crop	2	DSMR	MH 30	3176	1996	1720
2018	Nkhotakota	Linga	Lin_2018	2	7	3	0	46	sole crop	2	DSMR	MH 30	4272	3059	1720
2018	Nkhotakota	Linga	Lin_2018	2	7	1	0	47	sole crop	2	DSMR	MH 30	3796	2528	1720
2018	Nkhotakota	Linga	Lin_2018	2	7	4	0	43	intercropped	3	DSMIR	MH 30	2950	4084	1720
2018	Nkhotakota	Linga	Lin_2018	2	7	10	0	44	intercropped	3	DSMIR	MH 30	3567	3503	1720
2018	Nkhotakota	Linga	Lin_2018	2	7	8	0	45	intercropped	3	DSMIR	MH 30	3137	2604	1720
2018	Nkhotakota	Linga	Lin_2018	2	7	3	0	46	intercropped	3	DSMIR	MH 30	6588	6593	1720
2018	Nkhotakota	Linga	Lin_2018	2	7	1	0	47	intercropped	3	DSMIR	MH 30	2133	1556	1720
2018	Nkhotakota	Linga	Lin_2018	2	7	4	0	43	sole crop	1	CPMR	MH 30	1421	1259	1720
2018	Nkhotakota	Linga	Lin_2018	2	7	10	0	44	sole crop	1	CPMR	MH 30	3663	3094	1720
2018	Nkhotakota	Linga	Lin_2018	2	7	8	0	45	sole crop	1	CPMR	MH 30	631	833	1720
2018	Nkhotakota	Linga	Lin_2018	2	7	3	0	46	sole crop	1	CPMR	MH 30	5904	4445	1720
2018	Nkhotakota	Linga	Lin_2018	2	7	1	0	47	sole crop	1	CPMR	MH 30	3706	2059	1720
2020	Nkhotakota	Linga	Lin_2020	2	7	12	1	31	sole crop	2	DSMR	MH 30	4908	3524	886
2020	Nkhotakota	Linga	Lin_2020	2	7	1	2	32	sole crop	2	DSMR	MH 30	928	984	886
2020	Nkhotakota	Linga	Lin_2020	2	7	1	3	33	sole crop	2	DSMR	MH 30	1766	914	886
2020	Nkhotakota	Linga	Lin_2020	2	7	1	4	34	sole crop	2	DSMR	MH 30	4687	4599	886
2020	Nkhotakota	Linga	Lin_2020	2	7	1	5	35	sole crop	2	DSMR	MH 30	7680	4829	886
2020	Nkhotakota	Linga	Lin_2020	2	7	1	6	36	sole crop	2	DSMR	MH 30	3677	4442	886
2020	Nkhotakota	Linga	Lin_2020	2	7	12	1	31	intercropped	3	DSMIR	MH 30	4148	3798	886
2020	Nkhotakota	Linga	Lin_2020	2	7	1	2	32	intercropped	3	DSMIR	MH 30	2882	2729	886
2020	Nkhotakota	Linga	Lin_2020	2	7	1	3	33	intercropped	3	DSMIR	MH 30	1313	1215	886
2020	Nkhotakota	Linga	Lin_2020	2	7	1	4	34	intercropped	3	DSMIR	MH 30	4285	4196	886
2020	Nkhotakota	Linga	Lin_2020	2	7	1	5	35	intercropped	3	DSMIR	MH 30	3960	4331	886
2020	Nkhotakota	Linga	Lin_2020	2	7	1	6	36	intercropped	3	DSMIR	MH 30	5720	3704	886
2020	Nkhotakota	Linga	Lin_2020	2	7	12	1	31	sole crop	1	CPMR	MH 30	1990	1484	886
2020	Nkhotakota	Linga	Lin_2020	2	7	1	2	32	sole crop	1	CPMR	MH 30	2739	2643	886
2020	Nkhotakota	Linga	Lin_2020	2	7	1	3	33	sole crop	1	CPMR	MH 30	1601	2502	886
2020	Nkhotakota	Linga	Lin_2020	2	7	1	4	34	sole crop	1	CPMR	MH 30	2430	2351	886
2020	Nkhotakota	Linga	Lin_2020	2	7	1	5	35	sole crop	1	CPMR	MH 30	3244	3302	886
2020	Nkhotakota	Linga	Lin_2020	2	7	1	6	36	sole crop	1	CPMR	MH 30	2644	2188	886
2014	Machinga	Matandika	Mat_2014	5	10	7	1	1	sole crop	2	DSMR	MH 30	5183	7200	1440
2014	Machinga	Matandika	Mat_2014	5	10	7	2	2	sole crop	2	DSMR	MH 30	4918	6078	1440
2014	Machinga	Matandika	Mat_2014	5	10	7	3	3	sole crop	2	DSMR	MH 30	10325	9258	1440
2014	Machinga	Matandika	Mat_2014	5	10	7	4	4	sole crop	2	DSMR	MH 30	6353	7339	1440
2014	Machinga	Matandika	Mat_2014	5	10	7	5	5	sole crop	2	DSMR	MH 30	5165	7351	1440
2014	Machinga	Matandika	Mat_2014	5	10	7	1	1	intercropped	3	DSMIR	MH 30	5729	6768	1440
2014	Machinga	Matandika	Mat_2014	5	10	7	2	2	intercropped	3	DSMIR	MH 30	4351	7290	1440
2014	Machinga	Matandika	Mat_2014	5	10	7	3	3	intercropped	3	DSMIR	MH 30	6972	7528	1440
2014	Machinga	Matandika	Mat_2014	5	10	7	4	4	intercropped	3	DSMIR	MH 30	7260	7689	1440
2014	Machinga	Matandika	Mat_2014	5	10	7	5	5	intercropped	3	DSMIR	MH 30	5434	7762	1440
2014	Machinga	Matandika	Mat_2014	5	10	7	1	1	sole crop	1	CPMR	MH 30	3319	4713	1440
2014	Machinga	Matandika	Mat_2014	5	10	7	2	2	sole crop	1	CPMR	MH 30	1979	2495	1440
2014	Machinga	Matandika	Mat_2014	5	10	7	3	3	sole crop	1	CPMR	MH 30	5941	6522	1440
2014	Machinga	Matandika	Mat_2014	5	10	7	4	4	sole crop	1	CPMR	MH 30	2575	3893	1440
2014	Machinga	Matandika	Mat_2014	5	10	7	5	5	sole crop	1	CPMR	MH 30	3914	4938	1440
2015	Machinga	Matandika	Mat_2015	5	10	1	1	13	sole crop	2	DSMR	MH 30	5410	4082	1622
2015	Machinga	Matandika	Mat_2015	5	10	1	2	14	sole crop	2	DSMR	MH 30	2298	2543	1622
2015	Machinga	Matandika	Mat_2015	5	10	8	3	15	sole crop	2	DSMR	MH 30	3997	3857	1622
2015	Machinga	Matandika	Mat_2015	5	10	8	4	16	sole crop	2	DSMR	MH 30	4779	3866	1622
2015	Machinga	Matandika	Mat_2015	5	10	1	5	17	sole crop	2	DSMR	MH 30	2598	2529	1622
2015	Machinga	Matandika	Mat_2015	5	10	8	6	18	sole crop	2	DSMR	MH 30	2979	2913	1622
2015	Machinga	Matandika	Mat_2015	5	10	1	1	13	intercropped	3	DSMIR	MH 30	3924	3282	1622
2015	Machinga	Matandika	Mat_2015	5	10	1	2	14	intercropped	3	DSMIR	MH 30	2291	2574	1622
2015	Machinga	Matandika	Mat_2015	5	10	8	3	15	intercropped	3	DSMIR	MH 30	4677	3678	1622
2015	Machinga	Matandika	Mat_2015	5	10	8	4	16	intercropped	3	DSMIR	MH 30	10172	6829	1622
2015	Machinga	Matandika	Mat_2015	5	10	1	5	17	intercropped	3	DSMIR	MH 30	2200	2422	1622
2015	Machinga	Matandika	Mat_2015	5	10	8	6	18	intercropped	3	DSMIR	MH 30	2706	3495	1622
2015	Machinga	Matandika	Mat_2015	5	10	1	1	13	sole crop	1	CPMR	MH 30	3745	2975	1622
2015	Machinga	Matandika	Mat_2015	5	10	1	2	14	sole crop	1	CPMR	MH 30	2274	1712	1622
2015	Machinga	Matandika	Mat_2015	5	10	8	3	15	sole crop	1	CPMR	MH 30	2658	2262	1622
2015	Machinga	Matandika	Mat_2015	5	10	8	4	16	sole crop	1	CPMR	MH 30	4158	2880	1622
2015	Machinga	Matandika	Mat_2015	5	10	1	5	17	sole crop	1	CPMR	MH 30	2151	2309	1622
2015	Machinga	Matandika	Mat_2015	5	10	8	6	18	sole crop	1	CPMR	MH 30	1777	2128	1622
2016	Machinga	Matandika	Mat_2016	5	10	9	1	49	sole crop	2	DSMR	MH 30	7680	3135	523
2016	Machinga	Matandika	Mat_2016	5	10	2	2	50	sole crop	2	DSMR	MH 30	7033	3018	523
2016	Machinga	Matandika	Mat_2016	5	10	9	3	51	sole crop	2	DSMR	MH 30	7346	2988	523
2016	Machinga	Matandika	Mat_2016	5	10	9	4	52	sole crop	2	DSMR	MH 30	5520	2864	523
2016	Machinga	Matandika	Mat_2016	5	10	1	5	53	sole crop	2	DSMR	MH 30	5575	2507	523
2016	Machinga	Matandika	Mat_2016	5	10	2	6	54	sole crop	2	DSMR	MH 30	7082	2734	523
2016	Machinga	Matandika	Mat_2016	5	10	9	1	49	intercropped	3	DSMIR	MH 30	6709	3346	523
2016	Machinga	Matandika	Mat_2016	5	10	2	2	50	intercropped	3	DSMIR	MH 30	7398	3308	523
2016	Machinga	Matandika	Mat_2016	5	10	9	3	51	intercropped	3	DSMIR	MH 30	5693	2347	523
2016	Machinga	Matandika	Mat_2016	5	10	9	4	52	intercropped	3	DSMIR	MH 30	7042	2773	523
2016	Machinga	Matandika	Mat_2016	5	10	1	5	53	intercropped	3	DSMIR	MH 30	9591	2236	523
2016	Machinga	Matandika	Mat_2016	5	10	2	6	54	intercropped	3	DSMIR	MH 30	9296	3713	523
2016	Machinga	Matandika	Mat_2016	5	10	9	1	49	sole crop	1	CPMR	MH 30	5015	506	523
2016	Machinga	Matandika	Mat_2016	5	10	2	2	50	sole crop	1	CPMR	MH 30	5572	1412	523
2016	Machinga	Matandika	Mat_2016	5	10	9	3	51	sole crop	1	CPMR	MH 30	1910	600	523
2016	Machinga	Matandika	Mat_2016	5	10	9	4	52	sole crop	1	CPMR	MH 30	2943	1229	523
2016	Machinga	Matandika	Mat_2016	5	10	1	5	53	sole crop	1	CPMR	MH 30	3594	1344	523
2016	Machinga	Matandika	Mat_2016	5	10	2	6	54	sole crop	1	CPMR	MH 30	4237	1548	523
2017	Machinga	Matandika	Mat_2017	5	12	10	1	1	sole crop	2	DSMR	MH 30	6026	3616	1597
2017	Machinga	Matandika	Mat_2017	5	12	3	2	1	sole crop	2	DSMR	MH 30	2673	2925	1597
2017	Machinga	Matandika	Mat_2017	5	12	10	3	1	sole crop	2	DSMR	MH 30	3437	2535	1597
2017	Machinga	Matandika	Mat_2017	5	12	10	4	1	sole crop	2	DSMR	MH 30	3196	3469	1597
2017	Machinga	Matandika	Mat_2017	5	12	2	5	1	sole crop	2	DSMR	MH 30	4760	4377	1597
2017	Machinga	Matandika	Mat_2017	5	12	3	6	1	sole crop	2	DSMR	MH 30	4520	5451	1597
2017	Machinga	Matandika	Mat_2017	5	12	10	1	1	intercropped	3	DSMIR	MH 30	6735	5598	1597
2017	Machinga	Matandika	Mat_2017	5	12	3	2	1	intercropped	3	DSMIR	MH 30	3248	2880	1597
2017	Machinga	Matandika	Mat_2017	5	12	10	3	1	intercropped	3	DSMIR	MH 30	4112	3027	1597
2017	Machinga	Matandika	Mat_2017	5	12	10	4	1	intercropped	3	DSMIR	MH 30	3752	3649	1597
2017	Machinga	Matandika	Mat_2017	5	12	2	5	1	intercropped	3	DSMIR	MH 30	3920	3406	1597
2017	Machinga	Matandika	Mat_2017	5	12	3	6	1	intercropped	3	DSMIR	MH 30	5483	5661	1597
2017	Machinga	Matandika	Mat_2017	5	12	10	1	1	sole crop	1	CPMR	MH 30	5610	5143	1597
2017	Machinga	Matandika	Mat_2017	5	12	3	2	1	sole crop	1	CPMR	MH 30	2254	1866	1597
2017	Machinga	Matandika	Mat_2017	5	12	10	3	1	sole crop	1	CPMR	MH 30	2500	1726	1597
2017	Machinga	Matandika	Mat_2017	5	12	10	4	1	sole crop	1	CPMR	MH 30	3844	2319	1597
2017	Machinga	Matandika	Mat_2017	5	12	2	5	1	sole crop	1	CPMR	MH 30	3175	2809	1597
2017	Machinga	Matandika	Mat_2017	5	12	3	6	1	sole crop	1	CPMR	MH 30	2721	2638	1597
2018	Machinga	Matandika	Mat_2018	4	10	1	0	19	sole crop	2	DSMR	MH 30	4972	3027	768
2018	Machinga	Matandika	Mat_2018	4	10	11	0	20	sole crop	2	DSMR	MH 30	5370	3940	768
2018	Machinga	Matandika	Mat_2018	4	10	11	0	21	sole crop	2	DSMR	MH 30	4224	2485	768
2018	Machinga	Matandika	Mat_2018	4	10	11	0	22	sole crop	2	DSMR	MH 30	5929	3300	768
2018	Machinga	Matandika	Mat_2018	4	10	3	0	23	sole crop	2	DSMR	MH 30	5058	4075	768
2018	Machinga	Matandika	Mat_2018	4	10	4	0	24	sole crop	2	DSMR	MH 30	9676	5784	768
2018	Machinga	Matandika	Mat_2018	4	10	1	0	19	intercropped	3	DSMIR	MH 30	5678	3948	768
2018	Machinga	Matandika	Mat_2018	4	10	11	0	20	intercropped	3	DSMIR	MH 30	3967	3803	768
2018	Machinga	Matandika	Mat_2018	4	10	11	0	21	intercropped	3	DSMIR	MH 30	5836	3895	768
2018	Machinga	Matandika	Mat_2018	4	10	11	0	22	intercropped	3	DSMIR	MH 30	5471	3803	768
2018	Machinga	Matandika	Mat_2018	4	10	3	0	23	intercropped	3	DSMIR	MH 30	4983	3872	768
2018	Machinga	Matandika	Mat_2018	4	10	4	0	24	intercropped	3	DSMIR	MH 30	5633	4998	768
2018	Machinga	Matandika	Mat_2018	4	10	1	0	19	sole crop	1	CPMR	MH 30	3091	1685	768
2018	Machinga	Matandika	Mat_2018	4	10	11	0	20	sole crop	1	CPMR	MH 30	2991	1998	768
2018	Machinga	Matandika	Mat_2018	4	10	11	0	21	sole crop	1	CPMR	MH 30	3935	4352	768
2018	Machinga	Matandika	Mat_2018	4	10	11	0	22	sole crop	1	CPMR	MH 30	3605	3172	768
2018	Machinga	Matandika	Mat_2018	4	10	3	0	23	sole crop	1	CPMR	MH 30	2566	1722	768
2018	Machinga	Matandika	Mat_2018	4	10	4	0	24	sole crop	1	CPMR	MH 30	3896	1497	768
2019	Machinga	Matandika	Mat_2019	4	10	12	1	7	sole crop	2	DSMR	MH 30	6647	6434	1198
2019	Machinga	Matandika	Mat_2019	4	10	12	2	8	sole crop	2	DSMR	MH 30	7482	6873	1198
2019	Machinga	Matandika	Mat_2019	4	10	12	3	9	sole crop	2	DSMR	MH 30	5857	5318	1198
2019	Machinga	Matandika	Mat_2019	4	10	4	4	10	sole crop	2	DSMR	MH 30	4685	4708	1198
2019	Machinga	Matandika	Mat_2019	4	10	5	5	11	sole crop	2	DSMR	MH 30	4666	4195	1198
2019	Machinga	Matandika	Mat_2019	4	10	2	6	12	sole crop	2	DSMR	MH 30	5441	5491	1198
2019	Machinga	Matandika	Mat_2019	4	10	12	1	7	intercropped	3	DSMIR	MH 30	4596	4393	1198
2019	Machinga	Matandika	Mat_2019	4	10	12	2	8	intercropped	3	DSMIR	MH 30	6808	6767	1198
2019	Machinga	Matandika	Mat_2019	4	10	12	3	9	intercropped	3	DSMIR	MH 30	4985	4971	1198
2019	Machinga	Matandika	Mat_2019	4	10	4	4	10	intercropped	3	DSMIR	MH 30	3379	3321	1198
2019	Machinga	Matandika	Mat_2019	4	10	5	5	11	intercropped	3	DSMIR	MH 30	4640	3635	1198
2019	Machinga	Matandika	Mat_2019	4	10	2	6	12	intercropped	3	DSMIR	MH 30	4967	4708	1198
2019	Machinga	Matandika	Mat_2019	4	10	12	1	7	sole crop	1	CPMR	MH 30	5865	5792	1198
2019	Machinga	Matandika	Mat_2019	4	10	12	2	8	sole crop	1	CPMR	MH 30	5658	5095	1198
2019	Machinga	Matandika	Mat_2019	4	10	12	3	9	sole crop	1	CPMR	MH 30	6241	5588	1198
2019	Machinga	Matandika	Mat_2019	4	10	4	4	10	sole crop	1	CPMR	MH 30	4579	4644	1198
2019	Machinga	Matandika	Mat_2019	4	10	5	5	11	sole crop	1	CPMR	MH 30	4218	4343	1198
2019	Machinga	Matandika	Mat_2019	4	10	2	6	12	sole crop	1	CPMR	MH 30	5504	4782	1198
2020	Machinga	Matandika	Mat_2020	4	10	13	1	19	sole crop	2	DSMR	MH 30	14682	8355	947
2020	Machinga	Matandika	Mat_2020	4	10	13	2	20	sole crop	2	DSMR	MH 30	12149	2685	947
2020	Machinga	Matandika	Mat_2020	4	10	13	3	21	sole crop	2	DSMR	MH 30	10338	3098	947
2020	Machinga	Matandika	Mat_2020	4	10	5	4	22	sole crop	2	DSMR	MH 30	2577	2391	947
2020	Machinga	Matandika	Mat_2020	4	10	6	5	23	sole crop	2	DSMR	MH 30	5029	2398	947
2020	Machinga	Matandika	Mat_2020	4	10	3	6	24	sole crop	2	DSMR	MH 30	7240	2771	947
2020	Machinga	Matandika	Mat_2020	4	10	13	1	19	intercropped	3	DSMIR	MH 30	12483	3303	947
2020	Machinga	Matandika	Mat_2020	4	10	13	2	20	intercropped	3	DSMIR	MH 30	9988	2740	947
2020	Machinga	Matandika	Mat_2020	4	10	13	3	21	intercropped	3	DSMIR	MH 30	9880	3218	947
2020	Machinga	Matandika	Mat_2020	4	10	5	4	22	intercropped	3	DSMIR	MH 30	2960	1439	947
2020	Machinga	Matandika	Mat_2020	4	10	6	5	23	intercropped	3	DSMIR	MH 30	6874	1811	947
2020	Machinga	Matandika	Mat_2020	4	10	3	6	24	intercropped	3	DSMIR	MH 30	7851	2654	947
2020	Machinga	Matandika	Mat_2020	4	10	13	1	19	sole crop	1	CPMR	MH 30	11469	1193	947
2020	Machinga	Matandika	Mat_2020	4	10	13	2	20	sole crop	1	CPMR	MH 30	8367	2557	947
2020	Machinga	Matandika	Mat_2020	4	10	13	3	21	sole crop	1	CPMR	MH 30	9904	1809	947
2020	Machinga	Matandika	Mat_2020	4	10	5	4	22	sole crop	1	CPMR	MH 30	3325	1169	947
2020	Machinga	Matandika	Mat_2020	4	10	6	5	23	sole crop	1	CPMR	MH 30	4502	1849	947
2020	Machinga	Matandika	Mat_2020	4	10	3	6	24	sole crop	1	CPMR	MH 30	5506	2464	947
2014	Nkhotakota	Mwansambo	Mwa_2014	2	6	5	1	36	sole crop	2	DSMR	MH 30	4364	5435	987
2014	Nkhotakota	Mwansambo	Mwa_2014	2	6	9	2	37	sole crop	2	DSMR	MH 30	5722	4374	987
2014	Nkhotakota	Mwansambo	Mwa_2014	2	6	4	3	38	sole crop	2	DSMR	MH 30	3967	3217	987
2014	Nkhotakota	Mwansambo	Mwa_2014	2	6	9	4	39	sole crop	2	DSMR	MH 30	4855	3527	987
2014	Nkhotakota	Mwansambo	Mwa_2014	2	6	8	5	40	sole crop	2	DSMR	MH 30	6288	5284	987
2014	Nkhotakota	Mwansambo	Mwa_2014	2	6	5	6	41	sole crop	2	DSMR	MH 30	3728	2510	987
2014	Nkhotakota	Mwansambo	Mwa_2014	2	6	5	1	36	intercropped	3	DSMIR	MH 30	3331	2762	987
2014	Nkhotakota	Mwansambo	Mwa_2014	2	6	9	2	37	intercropped	3	DSMIR	MH 30	4049	3192	987
2014	Nkhotakota	Mwansambo	Mwa_2014	2	6	4	3	38	intercropped	3	DSMIR	MH 30	4241	3330	987
2014	Nkhotakota	Mwansambo	Mwa_2014	2	6	9	4	39	intercropped	3	DSMIR	MH 30	5117	4089	987
2014	Nkhotakota	Mwansambo	Mwa_2014	2	6	8	5	40	intercropped	3	DSMIR	MH 30	5570	3891	987
2014	Nkhotakota	Mwansambo	Mwa_2014	2	6	5	6	41	intercropped	3	DSMIR	MH 30	3816	2865	987
2014	Nkhotakota	Mwansambo	Mwa_2014	2	6	5	1	36	sole crop	1	CPMR	MH 30	3587	2623	987
2014	Nkhotakota	Mwansambo	Mwa_2014	2	6	9	2	37	sole crop	1	CPMR	MH 30	3166	2731	987
2014	Nkhotakota	Mwansambo	Mwa_2014	2	6	4	3	38	sole crop	1	CPMR	MH 30	4300	2930	987
2014	Nkhotakota	Mwansambo	Mwa_2014	2	6	9	4	39	sole crop	1	CPMR	MH 30	3889	2870	987
2014	Nkhotakota	Mwansambo	Mwa_2014	2	6	8	5	40	sole crop	1	CPMR	MH 30	2770	1962	987
2014	Nkhotakota	Mwansambo	Mwa_2014	2	6	5	6	41	sole crop	1	CPMR	MH 30	2990	2469	987
2015	Nkhotakota	Mwansambo	Mwa_2015	2	6	6	1	31	sole crop	2	DSMR	MH 30	5812	4569	1043
2015	Nkhotakota	Mwansambo	Mwa_2015	2	6	10	2	32	sole crop	2	DSMR	MH 30	13409	6729	1043
2015	Nkhotakota	Mwansambo	Mwa_2015	2	6	1	3	33	sole crop	2	DSMR	MH 30	7471	6770	1043
2015	Nkhotakota	Mwansambo	Mwa_2015	2	6	9	4	34	sole crop	2	DSMR	MH 30	6600	3458	1043
2015	Nkhotakota	Mwansambo	Mwa_2015	2	6	1	5	35	sole crop	2	DSMR	MH 30	4755	3199	1043
2015	Nkhotakota	Mwansambo	Mwa_2015	2	6	6	6	36	sole crop	2	DSMR	MH 30	6517	5046	1043
2015	Nkhotakota	Mwansambo	Mwa_2015	2	6	6	1	31	intercropped	3	DSMIR	MH 30	8169	6267	1043
2015	Nkhotakota	Mwansambo	Mwa_2015	2	6	10	2	32	intercropped	3	DSMIR	MH 30	10048	7628	1043
2015	Nkhotakota	Mwansambo	Mwa_2015	2	6	1	3	33	intercropped	3	DSMIR	MH 30	9769	8021	1043
2015	Nkhotakota	Mwansambo	Mwa_2015	2	6	9	4	34	intercropped	3	DSMIR	MH 30	7107	4323	1043
2015	Nkhotakota	Mwansambo	Mwa_2015	2	6	1	5	35	intercropped	3	DSMIR	MH 30	7278	5374	1043
2015	Nkhotakota	Mwansambo	Mwa_2015	2	6	6	6	36	intercropped	3	DSMIR	MH 30	5700	5065	1043
2015	Nkhotakota	Mwansambo	Mwa_2015	2	6	6	1	31	sole crop	1	CPMR	MH 30	4302	2472	1043
2015	Nkhotakota	Mwansambo	Mwa_2015	2	6	10	2	32	sole crop	1	CPMR	MH 30	4885	3140	1043
2015	Nkhotakota	Mwansambo	Mwa_2015	2	6	1	3	33	sole crop	1	CPMR	MH 30	4746	5217	1043
2015	Nkhotakota	Mwansambo	Mwa_2015	2	6	9	4	34	sole crop	1	CPMR	MH 30	5333	3196	1043
2015	Nkhotakota	Mwansambo	Mwa_2015	2	6	1	5	35	sole crop	1	CPMR	MH 30	4168	3677	1043
2015	Nkhotakota	Mwansambo	Mwa_2015	2	6	6	6	36	sole crop	1	CPMR	MH 30	4701	3828	1043
2016	Nkhotakota	Mwansambo	Mwa_2016	2	6	7	1	1	sole crop	2	DSMR	MH 30	2247	3200	709
2016	Nkhotakota	Mwansambo	Mwa_2016	2	6	11	2	2	sole crop	2	DSMR	MH 30	8884	8146	709
2016	Nkhotakota	Mwansambo	Mwa_2016	2	6	2	3	3	sole crop	2	DSMR	MH 30	4100	4650	709
2016	Nkhotakota	Mwansambo	Mwa_2016	2	6	10	4	4	sole crop	2	DSMR	MH 30	2906	4354	709
2016	Nkhotakota	Mwansambo	Mwa_2016	2	6	2	5	5	sole crop	2	DSMR	MH 30	3603	3799	709
2016	Nkhotakota	Mwansambo	Mwa_2016	2	6	7	6	6	sole crop	2	DSMR	MH 30	4342	5155	709
2016	Nkhotakota	Mwansambo	Mwa_2016	2	6	7	1	1	intercropped	3	DSMIR	MH 30	2838	2271	709
2016	Nkhotakota	Mwansambo	Mwa_2016	2	6	11	2	2	intercropped	3	DSMIR	MH 30	7630	7767	709
2016	Nkhotakota	Mwansambo	Mwa_2016	2	6	2	3	3	intercropped	3	DSMIR	MH 30	4695	4343	709
2016	Nkhotakota	Mwansambo	Mwa_2016	2	6	10	4	4	intercropped	3	DSMIR	MH 30	5212	6025	709
2016	Nkhotakota	Mwansambo	Mwa_2016	2	6	2	5	5	intercropped	3	DSMIR	MH 30	3302	3668	709
2016	Nkhotakota	Mwansambo	Mwa_2016	2	6	7	6	6	intercropped	3	DSMIR	MH 30	2329	3569	709
2016	Nkhotakota	Mwansambo	Mwa_2016	2	6	7	1	1	sole crop	1	CPMR	MH 30	2670	2552	709
2016	Nkhotakota	Mwansambo	Mwa_2016	2	6	11	2	2	sole crop	1	CPMR	MH 30	9520	8423	709
2016	Nkhotakota	Mwansambo	Mwa_2016	2	6	2	3	3	sole crop	1	CPMR	MH 30	2826	3188	709
2016	Nkhotakota	Mwansambo	Mwa_2016	2	6	10	4	4	sole crop	1	CPMR	MH 30	3479	4128	709
2016	Nkhotakota	Mwansambo	Mwa_2016	2	6	2	5	5	sole crop	1	CPMR	MH 30	1082	1405	709
2016	Nkhotakota	Mwansambo	Mwa_2016	2	6	7	6	6	sole crop	1	CPMR	MH 30	3322	3480	709
2017	Nkhotakota	Mwansambo	Mwa_2017	5	12	12	1	1	sole crop	2	DSMR	MH 30	5310	6049	1212
2017	Nkhotakota	Mwansambo	Mwa_2017	5	12	1	2	1	sole crop	2	DSMR	MH 30	5837	8434	1212
2017	Nkhotakota	Mwansambo	Mwa_2017	5	12	11	3	1	sole crop	2	DSMR	MH 30	6398	4036	1212
2017	Nkhotakota	Mwansambo	Mwa_2017	5	12	1	4	1	sole crop	2	DSMR	MH 30	5355	4902	1212
2017	Nkhotakota	Mwansambo	Mwa_2017	5	12	3	5	1	sole crop	2	DSMR	MH 30	7018	4325	1212
2017	Nkhotakota	Mwansambo	Mwa_2017	2	6	8	6	1	sole crop	2	DSMR	MH 30	6047	6652	1212
2017	Nkhotakota	Mwansambo	Mwa_2017	5	12	12	1	1	intercropped	3	DSMIR	MH 30	7377	8726	1212
2017	Nkhotakota	Mwansambo	Mwa_2017	5	12	1	2	1	intercropped	3	DSMIR	MH 30	7078	7325	1212
2017	Nkhotakota	Mwansambo	Mwa_2017	5	12	11	3	1	intercropped	3	DSMIR	MH 30	3363	4613	1212
2017	Nkhotakota	Mwansambo	Mwa_2017	5	12	1	4	1	intercropped	3	DSMIR	MH 30	4780	4987	1212
2017	Nkhotakota	Mwansambo	Mwa_2017	5	12	3	5	1	intercropped	3	DSMIR	MH 30	8706	6717	1212
2017	Nkhotakota	Mwansambo	Mwa_2017	2	6	8	6	1	intercropped	3	DSMIR	MH 30	4552	3780	1212
2017	Nkhotakota	Mwansambo	Mwa_2017	5	12	12	1	1	sole crop	1	CPMR	MH 30	3965	4492	1212
2017	Nkhotakota	Mwansambo	Mwa_2017	5	12	1	2	1	sole crop	1	CPMR	MH 30	3748	3742	1212
2017	Nkhotakota	Mwansambo	Mwa_2017	5	12	11	3	1	sole crop	1	CPMR	MH 30	4755	3567	1212
2017	Nkhotakota	Mwansambo	Mwa_2017	5	12	1	4	1	sole crop	1	CPMR	MH 30	6343	4983	1212
2017	Nkhotakota	Mwansambo	Mwa_2017	5	12	3	5	1	sole crop	1	CPMR	MH 30	7207	5471	1212
2017	Nkhotakota	Mwansambo	Mwa_2017	2	6	8	6	1	sole crop	1	CPMR	MH 30	5861	4835	1212
2018	Nkhotakota	Mwansambo	Mwa_2018	2	6	13	0	37	sole crop	2	DSMR	MH 30	5403	6450	1380
2018	Nkhotakota	Mwansambo	Mwa_2018	2	6	2	0	38	sole crop	2	DSMR	MH 30	6576	3468	1380
2018	Nkhotakota	Mwansambo	Mwa_2018	2	6	12	0	39	sole crop	2	DSMR	MH 30	5067	5147	1380
2018	Nkhotakota	Mwansambo	Mwa_2018	2	6	2	0	40	sole crop	2	DSMR	MH 30	3601	3729	1380
2018	Nkhotakota	Mwansambo	Mwa_2018	2	6	4	0	41	sole crop	2	DSMR	MH 30	2847	2966	1380
2018	Nkhotakota	Mwansambo	Mwa_2018	2	6	9	0	42	sole crop	2	DSMR	MH 30	5942	5645	1380
2018	Nkhotakota	Mwansambo	Mwa_2018	2	6	13	0	37	intercropped	3	DSMIR	MH 30	6847	6547	1380
2018	Nkhotakota	Mwansambo	Mwa_2018	2	6	2	0	38	intercropped	3	DSMIR	MH 30	6209	5253	1380
2018	Nkhotakota	Mwansambo	Mwa_2018	2	6	12	0	39	intercropped	3	DSMIR	MH 30	4971	4922	1380
2018	Nkhotakota	Mwansambo	Mwa_2018	2	6	2	0	40	intercropped	3	DSMIR	MH 30	2629	3100	1380
2018	Nkhotakota	Mwansambo	Mwa_2018	2	6	4	0	41	intercropped	3	DSMIR	MH 30	3693	4604	1380
2018	Nkhotakota	Mwansambo	Mwa_2018	2	6	9	0	42	intercropped	3	DSMIR	MH 30	4579	5047	1380
2018	Nkhotakota	Mwansambo	Mwa_2018	2	6	13	0	37	sole crop	1	CPMR	MH 30	5929	5485	1380
2018	Nkhotakota	Mwansambo	Mwa_2018	2	6	2	0	38	sole crop	1	CPMR	MH 30	5622	5046	1380
2018	Nkhotakota	Mwansambo	Mwa_2018	2	6	12	0	39	sole crop	1	CPMR	MH 30	3665	3553	1380
2018	Nkhotakota	Mwansambo	Mwa_2018	2	6	2	0	40	sole crop	1	CPMR	MH 30	3136	3035	1380
2018	Nkhotakota	Mwansambo	Mwa_2018	2	6	4	0	41	sole crop	1	CPMR	MH 30	3308	3800	1380
2018	Nkhotakota	Mwansambo	Mwa_2018	2	6	9	0	42	sole crop	1	CPMR	MH 30	4530	3672	1380
2019	Nkhotakota	Mwansambo	Mwa_2019	2	6	3	1	31	sole crop	2	DSMR	MH 30	4462	6007	1407
2019	Nkhotakota	Mwansambo	Mwa_2019	2	6	14	2	32	sole crop	2	DSMR	MH 30	5401	5075	1407
2019	Nkhotakota	Mwansambo	Mwa_2019	2	6	13	3	33	sole crop	2	DSMR	MH 30	4190	4183	1407
2019	Nkhotakota	Mwansambo	Mwa_2019	2	6	3	4	34	sole crop	2	DSMR	MH 30	5544	6120	1407
2019	Nkhotakota	Mwansambo	Mwa_2019	2	6	5	5	35	sole crop	2	DSMR	MH 30	5330	4984	1407
2019	Nkhotakota	Mwansambo	Mwa_2019	2	6	10	6	36	sole crop	2	DSMR	MH 30	6154	5887	1407
2019	Nkhotakota	Mwansambo	Mwa_2019	2	6	3	1	31	intercropped	3	DSMIR	MH 30	6744	5816	1407
2019	Nkhotakota	Mwansambo	Mwa_2019	2	6	14	2	32	intercropped	3	DSMIR	MH 30	3465	2931	1407
2019	Nkhotakota	Mwansambo	Mwa_2019	2	6	13	3	33	intercropped	3	DSMIR	MH 30	2345	3253	1407
2019	Nkhotakota	Mwansambo	Mwa_2019	2	6	3	4	34	intercropped	3	DSMIR	MH 30	3772	4310	1407
2019	Nkhotakota	Mwansambo	Mwa_2019	2	6	5	5	35	intercropped	3	DSMIR	MH 30	6883	4092	1407
2019	Nkhotakota	Mwansambo	Mwa_2019	2	6	10	6	36	intercropped	3	DSMIR	MH 30	7610	6154	1407
2019	Nkhotakota	Mwansambo	Mwa_2019	2	6	3	1	31	sole crop	1	CPMR	MH 30	3667	3793	1407
2019	Nkhotakota	Mwansambo	Mwa_2019	2	6	14	2	32	sole crop	1	CPMR	MH 30	5073	2404	1407
2019	Nkhotakota	Mwansambo	Mwa_2019	2	6	13	3	33	sole crop	1	CPMR	MH 30	3485	2441	1407
2019	Nkhotakota	Mwansambo	Mwa_2019	2	6	3	4	34	sole crop	1	CPMR	MH 30	3604	3158	1407
2019	Nkhotakota	Mwansambo	Mwa_2019	2	6	5	5	35	sole crop	1	CPMR	MH 30	2624	1878	1407
2019	Nkhotakota	Mwansambo	Mwa_2019	2	6	10	6	36	sole crop	1	CPMR	MH 30	4459	3821	1407
2020	Nkhotakota	Mwansambo	Mwa_2020	2	6	4	1	49	sole crop	2	DSMR	MH 30	3719	4381	881
2020	Nkhotakota	Mwansambo	Mwa_2020	2	6	15	2	50	sole crop	2	DSMR	MH 30	6336	6588	881
2020	Nkhotakota	Mwansambo	Mwa_2020	2	6	14	3	51	sole crop	2	DSMR	MH 30	4397	4267	881
2020	Nkhotakota	Mwansambo	Mwa_2020	2	6	4	4	52	sole crop	2	DSMR	MH 30	4367	4314	881
2020	Nkhotakota	Mwansambo	Mwa_2020	2	6	6	5	53	sole crop	2	DSMR	MH 30	5113	4574	881
2020	Nkhotakota	Mwansambo	Mwa_2020	2	6	11	6	54	sole crop	2	DSMR	MH 30	5604	4862	881
2020	Nkhotakota	Mwansambo	Mwa_2020	2	6	4	1	49	intercropped	3	DSMIR	MH 30	5170	6663	881
2020	Nkhotakota	Mwansambo	Mwa_2020	2	6	15	2	50	intercropped	3	DSMIR	MH 30	8147	6722	881
2020	Nkhotakota	Mwansambo	Mwa_2020	2	6	14	3	51	intercropped	3	DSMIR	MH 30	3561	2941	881
2020	Nkhotakota	Mwansambo	Mwa_2020	2	6	4	4	52	intercropped	3	DSMIR	MH 30	3661	3063	881
2020	Nkhotakota	Mwansambo	Mwa_2020	2	6	6	5	53	intercropped	3	DSMIR	MH 30	5247	4600	881
2020	Nkhotakota	Mwansambo	Mwa_2020	2	6	11	6	54	intercropped	3	DSMIR	MH 30	5048	4414	881
2020	Nkhotakota	Mwansambo	Mwa_2020	2	6	4	1	49	sole crop	1	CPMR	MH 30	3383	3987	881
2020	Nkhotakota	Mwansambo	Mwa_2020	2	6	15	2	50	sole crop	1	CPMR	MH 30	3378	3578	881
2020	Nkhotakota	Mwansambo	Mwa_2020	2	6	14	3	51	sole crop	1	CPMR	MH 30	3239	3195	881
2020	Nkhotakota	Mwansambo	Mwa_2020	2	6	4	4	52	sole crop	1	CPMR	MH 30	2131	2161	881
2020	Nkhotakota	Mwansambo	Mwa_2020	2	6	6	5	53	sole crop	1	CPMR	MH 30	3091	2771	881
2020	Nkhotakota	Mwansambo	Mwa_2020	2	6	11	6	54	sole crop	1	CPMR	MH 30	3932	3079	881
2014	Zomba	Songani	Son_2014	6	11	6	1	6	sole crop	2	DSMR	MH 30	8668	7396	870
2014	Zomba	Songani	Son_2014	6	11	6	2	7	sole crop	2	DSMR	MH 30	8458	7985	870
2014	Zomba	Songani	Son_2014	6	11	1	3	8	sole crop	2	DSMR	MH 30	8234	7306	870
2014	Zomba	Songani	Son_2014	6	11	2	4	9	sole crop	2	DSMR	MH 30	4519	5185	870
2014	Zomba	Songani	Son_2014	6	11	2	5	10	sole crop	2	DSMR	MH 30	6626	5046	870
2014	Zomba	Songani	Son_2014	6	11	2	6	11	sole crop	2	DSMR	MH 30	6925	6496	870
2014	Zomba	Songani	Son_2014	6	11	6	1	6	intercropped	3	DSMIR	MH 30	9013	7725	870
2014	Zomba	Songani	Son_2014	6	11	6	2	7	intercropped	3	DSMIR	MH 30	8981	7485	870
2014	Zomba	Songani	Son_2014	6	11	1	3	8	intercropped	3	DSMIR	MH 30	9034	5946	870
2014	Zomba	Songani	Son_2014	6	11	2	4	9	intercropped	3	DSMIR	MH 30	6259	6342	870
2014	Zomba	Songani	Son_2014	6	11	2	5	10	intercropped	3	DSMIR	MH 30	7371	5938	870
2014	Zomba	Songani	Son_2014	6	11	2	6	11	intercropped	3	DSMIR	MH 30	8491	9902	870
2014	Zomba	Songani	Son_2014	6	11	6	1	6	sole crop	1	CPMR	MH 30	6532	5911	870
2014	Zomba	Songani	Son_2014	6	11	6	2	7	sole crop	1	CPMR	MH 30	7895	7920	870
2014	Zomba	Songani	Son_2014	6	11	1	3	8	sole crop	1	CPMR	MH 30	7720	7771	870
2014	Zomba	Songani	Son_2014	6	11	2	4	9	sole crop	1	CPMR	MH 30	5639	3888	870
2014	Zomba	Songani	Son_2014	6	11	2	5	10	sole crop	1	CPMR	MH 30	6363	3398	870
2014	Zomba	Songani	Son_2014	6	11	2	6	11	sole crop	1	CPMR	MH 30	10747	9379	870
2015	Zomba	Songani	Son_2015	6	11	7	1	1	sole crop	2	DSMR	MH 30	4379	5157	1086
2015	Zomba	Songani	Son_2015	6	11	7	2	2	sole crop	2	DSMR	MH 30	7473	5172	1086
2015	Zomba	Songani	Son_2015	6	11	1	3	3	sole crop	2	DSMR	MH 30	3589	3257	1086
2015	Zomba	Songani	Son_2015	6	11	3	4	4	sole crop	2	DSMR	MH 30	5218	4152	1086
2015	Zomba	Songani	Son_2015	6	11	3	5	5	sole crop	2	DSMR	MH 30	4388	4889	1086
2015	Zomba	Songani	Son_2015	6	11	3	6	6	sole crop	2	DSMR	MH 30	4474	2907	1086
2015	Zomba	Songani	Son_2015	6	11	7	1	1	intercropped	3	DSMIR	MH 30	6118	4951	1086
2015	Zomba	Songani	Son_2015	6	11	7	2	2	intercropped	3	DSMIR	MH 30	6494	5219	1086
2015	Zomba	Songani	Son_2015	6	11	1	3	3	intercropped	3	DSMIR	MH 30	2927	3415	1086
2015	Zomba	Songani	Son_2015	6	11	3	4	4	intercropped	3	DSMIR	MH 30	3669	3803	1086
2015	Zomba	Songani	Son_2015	6	11	3	5	5	intercropped	3	DSMIR	MH 30	5981	4190	1086
2015	Zomba	Songani	Son_2015	6	11	3	6	6	intercropped	3	DSMIR	MH 30	4443	3090	1086
2015	Zomba	Songani	Son_2015	6	11	7	1	1	sole crop	1	CPMR	MH 30	3147	3453	1086
2015	Zomba	Songani	Son_2015	6	11	7	2	2	sole crop	1	CPMR	MH 30	5543	5245	1086
2015	Zomba	Songani	Son_2015	6	11	1	3	3	sole crop	1	CPMR	MH 30	2941	2734	1086
2015	Zomba	Songani	Son_2015	6	11	3	4	4	sole crop	1	CPMR	MH 30	4117	4177	1086
2015	Zomba	Songani	Son_2015	6	11	3	5	5	sole crop	1	CPMR	MH 30	3723	1932	1086
2015	Zomba	Songani	Son_2015	6	11	3	6	6	sole crop	1	CPMR	MH 30	8825	5155	1086
2016	Zomba	Songani	Son_2016	6	11	4	1	55	sole crop	2	DSMR	MH 30	3225	3763	747
2016	Zomba	Songani	Son_2016	6	11	4	2	56	sole crop	2	DSMR	MH 30	7096	4362	747
2016	Zomba	Songani	Son_2016	6	11	4	3	57	sole crop	2	DSMR	MH 30	3144	4381	747
2016	Zomba	Songani	Son_2016	6	11	8	4	58	sole crop	2	DSMR	MH 30	7528	3940	747
2016	Zomba	Songani	Son_2016	6	11	1	5	59	sole crop	2	DSMR	MH 30	3478	5961	747
2016	Zomba	Songani	Son_2016	6	11	2	6	60	sole crop	2	DSMR	MH 30	11149	10398	747
2016	Zomba	Songani	Son_2016	6	11	4	1	55	intercropped	3	DSMIR	MH 30	2911	3605	747
2016	Zomba	Songani	Son_2016	6	11	4	2	56	intercropped	3	DSMIR	MH 30	3711	4032	747
2016	Zomba	Songani	Son_2016	6	11	4	3	57	intercropped	3	DSMIR	MH 30	5116	4123	747
2016	Zomba	Songani	Son_2016	6	11	8	4	58	intercropped	3	DSMIR	MH 30	5950	5683	747
2016	Zomba	Songani	Son_2016	6	11	1	5	59	intercropped	3	DSMIR	MH 30	2161	2354	747
2016	Zomba	Songani	Son_2016	6	11	2	6	60	intercropped	3	DSMIR	MH 30	4577	4269	747
2016	Zomba	Songani	Son_2016	6	11	4	1	55	sole crop	1	CPMR	MH 30	1859	2146	747
2016	Zomba	Songani	Son_2016	6	11	4	2	56	sole crop	1	CPMR	MH 30	3439	2923	747
2016	Zomba	Songani	Son_2016	6	11	4	3	57	sole crop	1	CPMR	MH 30	4717	4424	747
2016	Zomba	Songani	Son_2016	6	11	8	4	58	sole crop	1	CPMR	MH 30	7504	5075	747
2016	Zomba	Songani	Son_2016	6	11	1	5	59	sole crop	1	CPMR	MH 30	4860	2530	747
2016	Zomba	Songani	Son_2016	6	11	2	6	60	sole crop	1	CPMR	MH 30	6968	6498	747
2017	Zomba	Songani	Son_2017	5	12	9	1	1	sole crop	2	DSMR	MH 30	8355	9220	746
2017	Zomba	Songani	Son_2017	5	12	5	2	1	sole crop	2	DSMR	MH 30	6596	3848	746
2017	Zomba	Songani	Son_2017	5	12	5	3	1	sole crop	2	DSMR	MH 30	2594	1888	746
2017	Zomba	Songani	Son_2017	5	12	9	4	1	sole crop	2	DSMR	MH 30	5500	6528	746
2017	Zomba	Songani	Son_2017	5	12	2	5	1	sole crop	2	DSMR	MH 30	4299	2031	746
2017	Zomba	Songani	Son_2017	5	12	3	6	1	sole crop	2	DSMR	MH 30	6001	7902	746
2017	Zomba	Songani	Son_2017	5	12	9	1	1	intercropped	3	DSMIR	MH 30	10121	9499	746
2017	Zomba	Songani	Son_2017	5	12	5	2	1	intercropped	3	DSMIR	MH 30	10932	7807	746
2017	Zomba	Songani	Son_2017	5	12	5	3	1	intercropped	3	DSMIR	MH 30	2916	3309	746
2017	Zomba	Songani	Son_2017	5	12	9	4	1	intercropped	3	DSMIR	MH 30	6833	7085	746
2017	Zomba	Songani	Son_2017	5	12	2	5	1	intercropped	3	DSMIR	MH 30	3146	1508	746
2017	Zomba	Songani	Son_2017	5	12	3	6	1	intercropped	3	DSMIR	MH 30	8122	7753	746
2017	Zomba	Songani	Son_2017	5	12	9	1	1	sole crop	1	CPMR	MH 30	3818	2928	746
2017	Zomba	Songani	Son_2017	5	12	5	2	1	sole crop	1	CPMR	MH 30	10588	5852	746
2017	Zomba	Songani	Son_2017	5	12	5	3	1	sole crop	1	CPMR	MH 30	4816	3929	746
2017	Zomba	Songani	Son_2017	5	12	9	4	1	sole crop	1	CPMR	MH 30	3253	2679	746
2017	Zomba	Songani	Son_2017	5	12	2	5	1	sole crop	1	CPMR	MH 30	9593	6108	746
2017	Zomba	Songani	Son_2017	5	12	3	6	1	sole crop	1	CPMR	MH 30	11129	8833	746
2018	Zomba	Songani	Son_2018	6	11	10	0	25	sole crop	2	DSMR	MH 30	4948	6077	944
2018	Zomba	Songani	Son_2018	6	11	1	0	26	sole crop	2	DSMR	MH 30	7109	4430	944
2018	Zomba	Songani	Son_2018	6	11	6	0	27	sole crop	2	DSMR	MH 30	4102	3932	944
2018	Zomba	Songani	Son_2018	6	11	10	0	28	sole crop	2	DSMR	MH 30	4582	5348	944
2018	Zomba	Songani	Son_2018	6	11	3	0	29	sole crop	2	DSMR	MH 30	5650	3730	944
2018	Zomba	Songani	Son_2018	6	11	4	0	30	sole crop	2	DSMR	MH 30	6319	7374	944
2018	Zomba	Songani	Son_2018	6	11	10	0	25	intercropped	3	DSMIR	MH 30	3567	4398	944
2018	Zomba	Songani	Son_2018	6	11	1	0	26	intercropped	3	DSMIR	MH 30	7927	5859	944
2018	Zomba	Songani	Son_2018	6	11	6	0	27	intercropped	3	DSMIR	MH 30	3116	2710	944
2018	Zomba	Songani	Son_2018	6	11	10	0	28	intercropped	3	DSMIR	MH 30	5247	5602	944
2018	Zomba	Songani	Son_2018	6	11	3	0	29	intercropped	3	DSMIR	MH 30	4449	5405	944
2018	Zomba	Songani	Son_2018	6	11	4	0	30	intercropped	3	DSMIR	MH 30	4486	5107	944
2018	Zomba	Songani	Son_2018	6	11	10	0	25	sole crop	1	CPMR	MH 30	5293	8369	944
2018	Zomba	Songani	Son_2018	6	11	1	0	26	sole crop	1	CPMR	MH 30	7361	5331	944
2018	Zomba	Songani	Son_2018	6	11	6	0	27	sole crop	1	CPMR	MH 30	2258	2962	944
2018	Zomba	Songani	Son_2018	6	11	10	0	28	sole crop	1	CPMR	MH 30	5691	6458	944
2018	Zomba	Songani	Son_2018	6	11	3	0	29	sole crop	1	CPMR	MH 30	4277	5850	944
2018	Zomba	Songani	Son_2018	6	11	4	0	30	sole crop	1	CPMR	MH 30	5961	5687	944
2019	Zomba	Songani	Son_2019	6	11	11	1	1	sole crop	2	DSMR	MH 30	7118	4917	1047
2019	Zomba	Songani	Son_2019	6	11	11	2	2	sole crop	2	DSMR	MH 30	4018	3256	1047
2019	Zomba	Songani	Son_2019	6	11	4	3	3	sole crop	2	DSMR	MH 30	2032	2630	1047
2019	Zomba	Songani	Son_2019	6	11	5	4	4	sole crop	2	DSMR	MH 30	8752	6455	1047
2019	Zomba	Songani	Son_2019	6	11	2	5	5	sole crop	2	DSMR	MH 30	6415	6113	1047
2019	Zomba	Songani	Son_2019	6	11	7	6	6	sole crop	2	DSMR	MH 30	5103	5481	1047
2019	Zomba	Songani	Son_2019	6	11	11	1	1	intercropped	3	DSMIR	MH 30	3869	3853	1047
2019	Zomba	Songani	Son_2019	6	11	11	2	2	intercropped	3	DSMIR	MH 30	5782	4132	1047
2019	Zomba	Songani	Son_2019	6	11	4	3	3	intercropped	3	DSMIR	MH 30	3197	4700	1047
2019	Zomba	Songani	Son_2019	6	11	5	4	4	intercropped	3	DSMIR	MH 30	6161	5032	1047
2019	Zomba	Songani	Son_2019	6	11	2	5	5	intercropped	3	DSMIR	MH 30	4114	3430	1047
2019	Zomba	Songani	Son_2019	6	11	7	6	6	intercropped	3	DSMIR	MH 30	3425	3007	1047
2019	Zomba	Songani	Son_2019	6	11	11	1	1	sole crop	1	CPMR	MH 30	6869	5732	1047
2019	Zomba	Songani	Son_2019	6	11	11	2	2	sole crop	1	CPMR	MH 30	3474	2337	1047
2019	Zomba	Songani	Son_2019	6	11	4	3	3	sole crop	1	CPMR	MH 30	5085	2408	1047
2019	Zomba	Songani	Son_2019	6	11	5	4	4	sole crop	1	CPMR	MH 30	8631	3453	1047
2019	Zomba	Songani	Son_2019	6	11	2	5	5	sole crop	1	CPMR	MH 30	6852	6148	1047
2019	Zomba	Songani	Son_2019	6	11	7	6	6	sole crop	1	CPMR	MH 30	5247	4650	1047
2020	Zomba	Songani	Son_2020	6	11	12	1	25	sole crop	2	DSMR	MH 30	10057	4762	1242
2020	Zomba	Songani	Son_2020	6	11	12	2	26	sole crop	2	DSMR	MH 30	3651	4072	1242
2020	Zomba	Songani	Son_2020	6	11	5	3	27	sole crop	2	DSMR	MH 30	3701	3603	1242
2020	Zomba	Songani	Son_2020	6	11	6	4	28	sole crop	2	DSMR	MH 30	6217	4676	1242
2020	Zomba	Songani	Son_2020	6	11	3	5	29	sole crop	2	DSMR	MH 30	4523	2827	1242
2020	Zomba	Songani	Son_2020	6	11	8	6	30	sole crop	2	DSMR	MH 30	2180	2289	1242
2020	Zomba	Songani	Son_2020	6	11	12	1	25	intercropped	3	DSMIR	MH 30	6712	5349	1242
2020	Zomba	Songani	Son_2020	6	11	12	2	26	intercropped	3	DSMIR	MH 30	4520	3937	1242
2020	Zomba	Songani	Son_2020	6	11	5	3	27	intercropped	3	DSMIR	MH 30	2813	2730	1242
2020	Zomba	Songani	Son_2020	6	11	6	4	28	intercropped	3	DSMIR	MH 30	5743	3998	1242
2020	Zomba	Songani	Son_2020	6	11	3	5	29	intercropped	3	DSMIR	MH 30	3920	3716	1242
2020	Zomba	Songani	Son_2020	6	11	8	6	30	intercropped	3	DSMIR	MH 30	3493	4493	1242
2020	Zomba	Songani	Son_2020	6	11	12	1	25	sole crop	1	CPMR	MH 30	2813	3157	1242
2020	Zomba	Songani	Son_2020	6	11	12	2	26	sole crop	1	CPMR	MH 30	2743	3382	1242
2020	Zomba	Songani	Son_2020	6	11	5	3	27	sole crop	1	CPMR	MH 30	4571	2172	1242
2020	Zomba	Songani	Son_2020	6	11	6	4	28	sole crop	1	CPMR	MH 30	6123	4565	1242
[truncated: 3,005 more rows]
